# Supplementary material for: Crystal structure of fluroxypyr
Source: Acta Crystallogr E Crystallogr Commun. 2016 Nov 25;72(Pt 12):1836–8. doi: 10.1107/S2056989016018533 (PMC5137622; doi:10.1107/S2056989016018533)
Supplement: Supplementary file 1 [file e-72-01836-sup1.cif]

##############################################################################
#                                                                            #
# This CIF contains the data in a paper accepted for publication in          #
# Acta Crystallographica Section E. It conforms to the requirements of       #
# Notes for Authors for Acta Crystallographica Section E, and has been       #
# peer reviewed under the auspices of the IUCr Commission on Journals.       #
#                                                                            #
# Full details of the Crystallographic Information File format               #
# are given in the paper "The Crystallographic Information File (CIF):       #
# a New Standard Archive File for Crystallography" by S. R. Hall, F. H.      #
# Allen and I. D. Brown [Acta Cryst. (1991), A47, 655-685].                  #
#                                                                            #
# The current version of the core CIF dictionary is obtainable from          #
# ftp://ftp.iucr.org/pub/cif_core.dic.                                       #
#                                                                            #
# Software is freely available for graphical display of the structure(s)     #
# in this CIF. For information consult the CIF software page                 #
# http://www.iucr.org/resources/cif/software.                                #
#                                                                            #
# This file may be used for bona fide research purposes within the           #
# scientific community so long as proper attribution is given to the journal # 
# article from which it was obtained.                                        #
#                                                                            #
##############################################################################
data_I
_database_code_depnum_ccdc_archive 'CCDC 1518035'
_audit_creation_method     'SHELXL-2014/7'
_chemical_name_systematic
;
2-[(4-Amino-3,5-dichloro-6-fluoropyridin-2-yl)oxy]acetic acid
;
_chemical_name_common     fluroxypyr
_chemical_formula_moiety     'C7 H5 Cl2 F N2 O3'
_chemical_formula_sum     'C7 H5 Cl2 F N2 O3'
_chemical_formula_iupac     'C7 H5 Cl2 F N2 O3'
_chemical_formula_weight     255.03
_chemical_melting_point     ?
_shelx_space_group_comment
;
The symmetry employed for this shelxl refinement is uniquely defined
by the following loop, which should always be used as a source of
symmetry information in preference to the above space-group names.
They are only intended as comments.
;
_space_group_crystal_system     triclinic
_space_group_name_H-M_alt     'P -1'
_space_group_name_Hall     '-P 1'
loop_
    _space_group_symop_operation_xyz
    'x, y, z'
    '-x, -y, -z'
_cell_length_a     7.1116(9)
_cell_length_b     7.6131(9)
_cell_length_c     8.9414(11)
_cell_angle_alpha     86.927(6)
_cell_angle_beta     80.354(6)
_cell_angle_gamma     72.587(5)
_cell_volume     455.38(10)
_cell_formula_units_Z     2
_cell_measurement_reflns_used     6070
_cell_measurement_theta_min     2.80
_cell_measurement_theta_max     27.50
_cell_measurement_temperature     173(2)
_exptl_crystal_description     plate
_exptl_crystal_colour     colourless
_exptl_crystal_size_max     0.230
_exptl_crystal_size_mid     0.220
_exptl_crystal_size_min     0.040
_exptl_crystal_density_diffrn     1.860
_exptl_crystal_density_meas     ?
_exptl_crystal_density_method     ?
_exptl_crystal_F_000     256
_exptl_absorpt_coefficient_mu     0.715
_exptl_absorpt_correction_type     multi-scan
_exptl_absorpt_process_details
;
(SADABS; Bruker, 2014)
;
_shelx_estimated_absorpt_T_min     0.853
_shelx_estimated_absorpt_T_max     0.972
_exptl_absorpt_correction_T_min     0.6904
_exptl_absorpt_correction_T_max     0.7456
_diffrn_ambient_temperature     173(2)
_diffrn_radiation_type     MoK\a
_diffrn_radiation_wavelength     0.71073
_diffrn_measurement_device_type     'Bruker APEXII CCD'
_diffrn_measurement_method     '\f and \w scans'
_diffrn_detector_area_resol_mean     ?
_diffrn_reflns_number     8052
_diffrn_reflns_av_R_equivalents     0.0234
_diffrn_reflns_theta_min     2.310
_diffrn_reflns_theta_max     27.504
_diffrn_reflns_theta_full     25.242
_diffrn_measured_fraction_theta_max     0.995
_diffrn_measured_fraction_theta_full     0.996
_diffrn_reflns_limit_h_min     -9
_diffrn_reflns_limit_h_max     8
_diffrn_reflns_limit_k_min     -9
_diffrn_reflns_limit_k_max     9
_diffrn_reflns_limit_l_min     -10
_diffrn_reflns_limit_l_max     11
_refine_special_details     ?
_reflns_number_total     2092
_reflns_number_gt     1972
_reflns_threshold_expression     'I > 2\s(I)'
_refine_ls_structure_factor_coef     Fsqd
_refine_ls_matrix_type     full
_refine_ls_R_factor_all     0.0296
_refine_ls_R_factor_gt     0.0281
_refine_ls_wR_factor_gt     0.0752
_refine_ls_wR_factor_ref     0.0763
_refine_ls_goodness_of_fit_ref     1.123
_refine_ls_restrained_S_all     1.123
_refine_ls_number_reflns     2092
_refine_ls_number_parameters     137
_refine_ls_number_restraints     0
_refine_ls_hydrogen_treatment     constr
_refine_ls_weighting_scheme     calc
_refine_ls_weighting_details
              'w=1/[\s^2^(Fo^2^)+(0.0371P)^2^+0.2062P] where P=(Fo^2^+2Fc^2^)/3'
_atom_sites_solution_hydrogens     geom
_atom_sites_solution_primary     ?
_atom_sites_solution_secondary     ?
_refine_ls_shift/su_max     0.000
_refine_ls_shift/su_mean     0.000
_refine_diff_density_max     0.290
_refine_diff_density_min     -0.376
_refine_ls_extinction_method     none
_refine_ls_extinction_coef     .
loop_
    _atom_type_symbol
    _atom_type_description
    _atom_type_scat_dispersion_real
    _atom_type_scat_dispersion_imag
    _atom_type_scat_source
    'C' 'C' 0.0033 0.0016
                         'International Tables Vol C Tables 4.2.6.8 and 6.1.1.4'
    'H' 'H' 0.0000 0.0000
                         'International Tables Vol C Tables 4.2.6.8 and 6.1.1.4'
    'N' 'N' 0.0061 0.0033
                         'International Tables Vol C Tables 4.2.6.8 and 6.1.1.4'
    'O' 'O' 0.0106 0.0060
                         'International Tables Vol C Tables 4.2.6.8 and 6.1.1.4'
    'F' 'F' 0.0171 0.0103
                         'International Tables Vol C Tables 4.2.6.8 and 6.1.1.4'
    'Cl' 'Cl' 0.1484 0.1585
                         'International Tables Vol C Tables 4.2.6.8 and 6.1.1.4'
_computing_data_collection
;
APEX2 (Bruker, 2014)
;
_computing_cell_refinement
;
SAINT (Bruker, 2014)
;
_computing_data_reduction
;
SAINT (Bruker, 2014)
;
_computing_structure_solution
;
SHELXS97 (Sheldrick, 2008)
;
_computing_structure_refinement
;
SHELXL2014 (Sheldrick, 2015)
;
_computing_molecular_graphics
;
DIAMOND (Brandenburg, 2010)
;
_computing_publication_material
;
SHELXTL (Sheldrick, 2008)
;
loop_
    _atom_site_type_symbol
    _atom_site_label
    _atom_site_fract_x
    _atom_site_fract_y
    _atom_site_fract_z
    _atom_site_U_iso_or_equiv
    _atom_site_adp_type
    _atom_site_calc_flag
    _atom_site_occupancy
    _atom_site_disorder_assembly
    _atom_site_disorder_group
    Cl Cl1 0.43701(6) 0.90760(5) -0.32138(4) 0.02990(12) Uani d 1 . .
    Cl Cl2 0.09018(6) 1.29195(5) 0.19394(4) 0.02692(11) Uani d 1 . .
    F F1 0.37852(14) 0.60390(12) -0.12163(11) 0.0298(2) Uani d 1 . .
    O O1 0.08333(16) 0.93076(14) 0.31061(11) 0.0234(2) Uani d 1 . .
    O O2 0.41952(15) 0.68493(14) 0.39455(11) 0.0225(2) Uani d 1 . .
    O O3 0.24193(16) 0.50096(15) 0.50373(13) 0.0278(2) Uani d 1 . .
    H H3 0.3515 0.4408 0.5295 0.042 Uiso calc 1 . .
    N N1 0.23296(18) 0.76320(16) 0.09169(14) 0.0202(2) Uani d 1 . .
    N N2 0.2865(2) 1.24580(17) -0.12976(14) 0.0244(3) Uani d 1 . .
    H H2A 0.2414 1.3515 -0.0813 0.029 Uiso calc 1 . .
    H H2B 0.3429 1.2417 -0.2255 0.029 Uiso calc 1 . .
    C C1 0.3133(2) 0.76709(19) -0.05118(17) 0.0202(3) Uani d 1 . .
    C C2 0.3356(2) 0.91926(19) -0.13244(15) 0.0192(3) Uani d 1 . .
    C C3 0.26931(19) 1.08983(18) -0.05718(15) 0.0177(3) Uani d 1 . .
    C C4 0.1811(2) 1.08826(18) 0.09480(15) 0.0176(3) Uani d 1 . .
    C C5 0.16793(19) 0.92352(19) 0.16331(15) 0.0178(3) Uani d 1 . .
    C C6 0.0683(2) 0.7624(2) 0.38160(17) 0.0242(3) Uani d 1 . .
    H H6A 0.0248 0.6917 0.3114 0.029 Uiso calc 1 . .
    H H6B -0.0345 0.7900 0.4736 0.029 Uiso calc 1 . .
    C C7 0.2634(2) 0.64680(19) 0.42518(15) 0.0197(3) Uani d 1 . .
loop_
    _atom_site_aniso_label
    _atom_site_aniso_U_11
    _atom_site_aniso_U_22
    _atom_site_aniso_U_33
    _atom_site_aniso_U_12
    _atom_site_aniso_U_13
    _atom_site_aniso_U_23
    Cl1 0.0345(2) 0.0351(2) 0.01671(18) -0.00767(16) 0.00124(14) -0.00224(14)
    Cl2 0.0359(2) 0.01784(17) 0.02395(19) -0.00397(14) -0.00232(14) -0.00355(13)
    F1 0.0372(5) 0.0182(4) 0.0318(5) -0.0048(4) -0.0035(4) -0.0076(4)
    O1 0.0270(5) 0.0214(5) 0.0177(5) -0.0044(4) 0.0008(4) 0.0058(4)
    O2 0.0245(5) 0.0241(5) 0.0208(5) -0.0101(4) -0.0048(4) 0.0060(4)
    O3 0.0243(5) 0.0232(5) 0.0355(6) -0.0081(4) -0.0051(5) 0.0130(4)
    N1 0.0209(6) 0.0169(5) 0.0232(6) -0.0058(4) -0.0055(5) 0.0035(4)
    N2 0.0318(7) 0.0200(6) 0.0216(6) -0.0103(5) -0.0013(5) 0.0055(5)
    C1 0.0195(6) 0.0167(6) 0.0242(7) -0.0035(5) -0.0058(5) -0.0025(5)
    C2 0.0190(6) 0.0226(7) 0.0158(6) -0.0060(5) -0.0025(5) -0.0002(5)
    C3 0.0170(6) 0.0189(6) 0.0183(6) -0.0065(5) -0.0053(5) 0.0037(5)
    C4 0.0186(6) 0.0155(6) 0.0181(6) -0.0038(5) -0.0035(5) 0.0002(5)
    C5 0.0150(6) 0.0200(6) 0.0173(6) -0.0036(5) -0.0037(5) 0.0033(5)
    C6 0.0236(7) 0.0258(7) 0.0218(7) -0.0081(6) -0.0014(5) 0.0090(6)
    C7 0.0252(7) 0.0202(6) 0.0132(6) -0.0073(5) -0.0005(5) 0.0007(5)
_geom_special_details
;
 All esds (except the esd in the dihedral angle between two l.s. planes)
 are estimated using the full covariance matrix.  The cell esds are taken
 into account individually in the estimation of esds in distances, angles
 and torsion angles; correlations between esds in cell parameters are only
 used when they are defined by crystal symmetry.  An approximate (isotropic)
 treatment of cell esds is used for estimating esds involving l.s. planes.
;
loop_
    _geom_bond_atom_site_label_1
    _geom_bond_atom_site_label_2
    _geom_bond_site_symmetry_2
    _geom_bond_distance
    _geom_bond_publ_flag
    Cl1 C2 . 1.7181(14) ?
    Cl2 C4 . 1.7216(14) ?
    F1 C1 . 1.3403(16) ?
    O1 C5 . 1.3499(17) ?
    O1 C6 . 1.4243(17) ?
    O2 C7 . 1.2143(17) ?
    O3 C7 . 1.3158(17) ?
    O3 H3 . 0.8400 ?
    N1 C1 . 1.3117(19) ?
    N1 C5 . 1.3268(18) ?
    N2 C3 . 1.3506(17) ?
    N2 H2A . 0.8800 ?
    N2 H2B . 0.8800 ?
    C1 C2 . 1.370(2) ?
    C2 C3 . 1.4080(19) ?
    C3 C4 . 1.3990(19) ?
    C4 C5 . 1.3877(19) ?
    C6 C7 . 1.505(2) ?
    C6 H6A . 0.9900 ?
    C6 H6B . 0.9900 ?
loop_
    _geom_angle_atom_site_label_1
    _geom_angle_atom_site_label_2
    _geom_angle_atom_site_label_3
    _geom_angle_site_symmetry_1
    _geom_angle_site_symmetry_3
    _geom_angle
    _geom_angle_publ_flag
    C5 O1 C6 . . 117.32(11) ?
    C7 O3 H3 . . 109.5 ?
    C1 N1 C5 . . 116.03(12) ?
    C3 N2 H2A . . 120.0 ?
    C3 N2 H2B . . 120.0 ?
    H2A N2 H2B . . 120.0 ?
    N1 C1 F1 . . 115.22(12) ?
    N1 C1 C2 . . 126.49(13) ?
    F1 C1 C2 . . 118.29(13) ?
    C1 C2 C3 . . 118.00(13) ?
    C1 C2 Cl1 . . 122.11(11) ?
    C3 C2 Cl1 . . 119.88(10) ?
    N2 C3 C4 . . 122.43(12) ?
    N2 C3 C2 . . 121.39(12) ?
    C4 C3 C2 . . 116.17(12) ?
    C5 C4 C3 . . 119.78(12) ?
    C5 C4 Cl2 . . 121.01(11) ?
    C3 C4 Cl2 . . 119.20(10) ?
    N1 C5 O1 . . 119.54(12) ?
    N1 C5 C4 . . 123.51(13) ?
    O1 C5 C4 . . 116.96(12) ?
    O1 C6 C7 . . 112.12(12) ?
    O1 C6 H6A . . 109.2 ?
    C7 C6 H6A . . 109.2 ?
    O1 C6 H6B . . 109.2 ?
    C7 C6 H6B . . 109.2 ?
    H6A C6 H6B . . 107.9 ?
    O2 C7 O3 . . 124.35(13) ?
    O2 C7 C6 . . 124.46(13) ?
    O3 C7 C6 . . 111.18(12) ?
loop_
    _geom_torsion_atom_site_label_1
    _geom_torsion_atom_site_label_2
    _geom_torsion_atom_site_label_3
    _geom_torsion_atom_site_label_4
    _geom_torsion_site_symmetry_1
    _geom_torsion_site_symmetry_2
    _geom_torsion_site_symmetry_3
    _geom_torsion_site_symmetry_4
    _geom_torsion
    _geom_torsion_publ_flag
    C5 N1 C1 F1 . . . . 179.85(11) ?
    C5 N1 C1 C2 . . . . -0.2(2) ?
    N1 C1 C2 C3 . . . . 0.9(2) ?
    F1 C1 C2 C3 . . . . -179.10(12) ?
    N1 C1 C2 Cl1 . . . . -178.05(11) ?
    F1 C1 C2 Cl1 . . . . 1.94(19) ?
    C1 C2 C3 N2 . . . . 179.92(13) ?
    Cl1 C2 C3 N2 . . . . -1.09(18) ?
    C1 C2 C3 C4 . . . . -1.55(19) ?
    Cl1 C2 C3 C4 . . . . 177.43(10) ?
    N2 C3 C4 C5 . . . . -179.93(12) ?
    C2 C3 C4 C5 . . . . 1.56(19) ?
    N2 C3 C4 Cl2 . . . . 0.16(18) ?
    C2 C3 C4 Cl2 . . . . -178.35(10) ?
    C1 N1 C5 O1 . . . . 179.97(12) ?
    C1 N1 C5 C4 . . . . 0.1(2) ?
    C6 O1 C5 N1 . . . . -0.13(18) ?
    C6 O1 C5 C4 . . . . 179.71(12) ?
    C3 C4 C5 N1 . . . . -0.9(2) ?
    Cl2 C4 C5 N1 . . . . 179.01(10) ?
    C3 C4 C5 O1 . . . . 179.27(11) ?
    Cl2 C4 C5 O1 . . . . -0.82(17) ?
    C5 O1 C6 C7 . . . . 78.48(15) ?
    O1 C6 C7 O2 . . . . -4.9(2) ?
    O1 C6 C7 O3 . . . . 173.75(12) ?
loop_
    _geom_hbond_atom_site_label_D
    _geom_hbond_atom_site_label_H
    _geom_hbond_atom_site_label_A
    _geom_hbond_site_symmetry_A
    _geom_hbond_distance_DH
    _geom_hbond_distance_HA
    _geom_hbond_distance_DA
    _geom_hbond_angle_DHA
    O3 H3 O2 2_666 0.84 1.84 2.6801(15) 174.4
    N2 H2A F1 1_565 0.88 2.39 2.9950(15) 126.4
    N2 H2B O2 2_675 0.88 2.25 3.0201(16) 145.7
_shelx_hkl_file
;
  -1   0   0    4.39    0.11
  -1   0   0    4.15    0.17
  -1   0   0    4.35    0.12
  -1   0   0    4.09    0.14
  -1   0   0    4.23    0.14
  -1   0   0    4.26    0.12
  -1   0   0    4.27    0.11
   1   0   0    4.40    0.14
   1   0   0    4.26    0.14
   1   0   0    4.17    0.17
  -2   0   0   34.89    0.94
  -2   0   0   33.77    1.27
  -2   0   0   35.80    0.86
  -2   0   0   37.50    0.94
  -2   0   0   35.93    1.06
  -2   0   0   34.95    1.05
   2   0   0   35.06    1.28
   2   0   0   37.18    1.06
   2   0   0   33.82    1.05
  -3   0   0    2.19    0.14
  -3   0   0    2.24    0.11
  -3   0   0    2.17    0.09
  -3   0   0    2.19    0.10
  -3   0   0    2.22    0.08
   3   0   0    2.21    0.11
   3   0   0    2.26    0.14
   3   0   0    2.20    0.11
  -4   0   0    3.80    0.17
  -4   0   0    3.72    0.15
  -4   0   0    3.77    0.15
  -4   0   0    3.93    0.13
   4   0   0    4.07    0.18
   4   0   0    3.78    0.22
   4   0   0    3.72    0.17
  -5   0   0    3.61    0.16
  -5   0   0    3.44    0.15
  -5   0   0    3.44    0.13
   5   0   0    3.49    0.23
   5   0   0    3.53    0.18
   5   0   0    3.44    0.17
  -6   0   0   55.69    1.54
   6   0   0   57.17    2.12
   6   0   0   55.61    1.73
  -7   0   0    0.15    0.05
   7   0   0    0.12    0.05
  -8   0   0    6.70    0.29
  -8   1   0   12.24    0.45
   7  -1   0    0.28    0.08
  -7   1   0    0.25    0.06
   6  -1   0    0.07    0.06
   6  -1   0    0.04    0.04
  -6   1   0    0.10    0.04
   5  -1   0    4.14    0.21
   5  -1   0    4.38    0.27
  -5   1   0    3.87    0.16
  -5   1   0    4.19    0.18
  -5   1   0    4.02    0.20
   4  -1   0   17.55    0.59
   4  -1   0   17.24    0.72
   4  -1   0   17.45    0.49
   4  -1   0   16.91    0.59
  -4   1   0   17.47    0.47
  -4   1   0   17.80    0.59
  -4   1   0   17.63    0.52
  -4   1   0   16.99    0.51
   3  -1   0   38.38    0.92
   3  -1   0   37.07    0.92
   3  -1   0   37.25    1.41
   3  -1   0   38.17    1.17
  -3   1   0   39.10    1.41
  -3   1   0   38.82    1.17
  -3   1   0   38.63    1.05
  -3   1   0   38.20    1.03
  -3   1   0   38.20    0.96
   2  -1   0  200.31    4.86
   2  -1   0  196.43    5.84
   2  -1   0  187.85    5.90
   2  -1   0  185.47    4.83
   2  -1   0  191.64    5.38
   2  -1   0  181.36    7.51
  -2   1   0  184.90    6.18
  -2   1   0  194.75    4.90
  -2   1   0  191.80    5.76
  -2   1   0  188.06    7.08
  -2   1   0  194.79    5.93
  -2   1   0  201.54    5.43
  -2   1   0  195.60    5.36
   1  -1   0   45.15    1.42
   1  -1   0   48.83    1.28
   1  -1   0   47.54    1.71
   1  -1   0   48.88    1.43
   1  -1   0   49.24    1.17
   1  -1   0   49.36    1.26
   1  -1   0   49.03    1.41
   1  -1   0   42.12    1.29
  -1   1   0   47.63    1.42
  -1   1   0   50.06    1.26
  -1   1   0   49.25    1.28
  -1   1   0   49.69    1.18
  -1   1   0   47.60    1.42
  -1   1   0   49.24    1.42
  -1   1   0   48.15    1.70
   0  -1   0   62.61    2.16
   0  -1   0   67.14    2.43
   0  -1   0   64.56    2.14
   0  -1   0   70.43    1.95
   0  -1   0   63.60    2.18
   0  -1   0   66.64    1.72
   0  -1   0   67.34    1.71
   0  -1   0   66.95    1.90
   0   1   0   64.69    1.73
   0   1   0   65.79    1.70
   0   1   0   67.07    1.90
   0   1   0   65.80    2.22
   0   1   0   68.98    2.19
   0   1   0   63.61    2.45
  -1  -1   0   50.67    1.38
  -1  -1   0   47.81    1.49
  -1  -1   0   51.13    1.37
  -1  -1   0   45.55    1.79
  -1  -1   0   48.64    1.25
  -1  -1   0   49.72    1.24
   1   1   0   44.07    1.48
   1   1   0   44.74    1.76
   1   1   0   41.31    1.44
   1   1   0   44.55    1.38
  -2  -1   0   68.78    2.26
  -2  -1   0   75.95    2.62
  -2  -1   0   77.92    2.17
  -2  -1   0   79.25    1.92
  -2  -1   0   68.79    2.02
  -2  -1   0   75.79    2.21
  -2  -1   0   69.82    2.32
   2   1   0   77.71    2.17
   2   1   0   70.23    2.31
   2   1   0   74.32    2.30
   2   1   0   75.32    2.61
  -3  -1   0    0.75    0.05
  -3  -1   0    0.74    0.04
  -3  -1   0    0.73    0.05
  -3  -1   0    0.65    0.04
  -3  -1   0    0.63    0.06
  -3  -1   0    0.70    0.04
   3   1   0    0.65    0.05
   3   1   0    0.65    0.04
   3   1   0    0.86    0.07
  -4  -1   0   48.65    1.29
  -4  -1   0   48.39    1.17
  -4  -1   0   49.24    1.45
  -4  -1   0   46.54    1.45
  -4  -1   0   48.97    1.30
  -4  -1   0   48.85    1.28
   4   1   0   48.24    1.77
   4   1   0   47.44    1.44
   4   1   0   49.06    1.45
  -5  -1   0    1.79    0.09
  -5  -1   0    2.02    0.11
   5   1   0    1.71    0.15
   5   1   0    1.80    0.10
   5   1   0    2.10    0.11
  -6  -1   0    7.46    0.28
   6   1   0    8.33    0.31
   6   1   0    7.62    0.29
   6   1   0    8.24    0.42
  -7  -1   0    9.65    0.35
   7   1   0    9.59    0.36
  -8  -1   0    7.52    0.31
   8   1   0    7.39    0.29
   7  -2   0    0.10    0.06
  -7   2   0    0.18    0.06
   6  -2   0   17.21    0.64
  -6   2   0   15.99    0.54
  -6   2   0   17.02    0.50
   5  -2   0    4.79    0.30
   5  -2   0    5.06    0.25
  -5   2   0    4.59    0.19
  -5   2   0    4.81    0.21
   4  -2   0    0.05    0.02
   4  -2   0    0.03    0.01
   4  -2   0    0.03    0.03
   4  -2   0    0.05    0.01
   4  -2   0    0.05    0.03
  -4   2   0    0.08    0.03
  -4   2   0    0.06    0.03
  -4   2   0    0.07    0.03
  -4   2   0    0.06    0.03
   3  -2   0   95.20    2.45
   3  -2   0   92.15    2.77
   3  -2   0   94.34    2.25
   3  -2   0   92.60    2.76
   3  -2   0   93.99    2.47
   3  -2   0   94.32    2.26
   3  -2   0   90.12    3.31
  -3   2   0   95.59    2.77
  -3   2   0   90.77    2.44
  -3   2   0   91.61    2.47
  -3   2   0   91.89    2.27
   2  -2   0   37.41    1.13
   2  -2   0   39.10    1.16
   2  -2   0   36.51    1.38
   2  -2   0   38.28    0.93
   2  -2   0   37.66    1.04
   2  -2   0   36.79    1.16
   2  -2   0   37.25    1.03
  -2   2   0   38.68    0.95
  -2   2   0   38.63    1.03
  -2   2   0   38.80    1.38
  -2   2   0   36.37    1.02
  -2   2   0   37.99    1.16
   1  -2   0   31.73    0.88
   1  -2   0   32.61    0.99
   1  -2   0   32.37    0.80
   1  -2   0   32.07    0.98
   1  -2   0   32.62    0.87
   1  -2   0   31.82    1.16
   1  -2   0   31.11    0.97
  -1   2   0   32.47    0.98
  -1   2   0   32.41    0.86
  -1   2   0   32.64    0.97
  -1   2   0   31.63    1.16
  -1   2   0   32.74    0.80
  -1   2   0   32.72    0.87
   0  -2   0   47.62    1.44
   0  -2   0   51.65    1.30
   0  -2   0   45.02    1.79
   0  -2   0   49.99    1.29
   0  -2   0   50.48    1.19
   0  -2   0   48.61    1.45
   0  -2   0   48.76    1.45
   0   2   0   49.78    1.29
   0   2   0   49.04    1.19
   0   2   0   46.84    1.86
   0   2   0   51.80    1.19
   0   2   0   48.09    1.44
   0   2   0   47.69    1.45
  -1  -2   0   32.92    0.87
  -1  -2   0   31.75    0.98
  -1  -2   0   32.79    1.15
  -1  -2   0   34.54    0.87
  -1  -2   0   32.46    1.00
   1   2   0   32.26    0.97
   1   2   0   32.69    0.98
  -2  -2   0   18.99    0.60
  -2  -2   0   19.00    0.50
  -2  -2   0   18.35    0.57
  -2  -2   0   19.27    0.69
  -2  -2   0   19.02    0.51
   2   2   0   19.22    0.57
   2   2   0   19.40    0.57
   2   2   0   18.81    0.69
  -3  -2   0   24.24    0.87
  -3  -2   0   25.42    0.62
  -3  -2   0   23.14    0.71
  -3  -2   0   21.72    0.73
  -3  -2   0   24.01    0.63
   3   2   0   23.44    0.70
   3   2   0   23.54    0.70
   3   2   0   22.57    0.87
  -4  -2   0    3.25    0.14
  -4  -2   0    3.22    0.14
  -4  -2   0    3.19    0.11
  -4  -2   0    3.22    0.18
  -4  -2   0    3.24    0.11
  -4  -2   0    3.36    0.13
   4   2   0    3.30    0.19
   4   2   0    3.28    0.12
  -5  -2   0   39.17    1.08
  -5  -2   0   38.51    1.06
   5   2   0   39.27    1.17
   5   2   0   40.77    1.48
  -6  -2   0    0.00    0.02
   6   2   0    0.01    0.03
   6   2   0    0.01    0.01
   6   2   0    0.01    0.02
  -7  -2   0    7.26    0.29
   7   2   0    8.21    0.44
  -8  -2   0    4.13    0.21
  -9  -2   0    1.91    0.15
  -7   3   0   -0.05    0.06
  -7   3   0    0.01    0.04
   6  -3   0    0.09    0.05
  -6   3   0    0.07    0.04
  -6   3   0    0.02    0.05
   5  -3   0    3.83    0.23
   5  -3   0    4.19    0.28
  -5   3   0    3.68    0.18
  -5   3   0    3.86    0.19
   4  -3   0   13.97    0.38
   4  -3   0   14.19    0.62
   4  -3   0   13.94    0.53
  -4   3   0   13.49    0.45
  -4   3   0   13.60    0.44
  -4   3   0   14.46    0.42
  -4   3   0   13.50    0.52
   3  -3   0   89.06    2.66
   3  -3   0   87.12    2.38
   3  -3   0   90.72    2.37
   3  -3   0   86.10    2.67
   3  -3   0   88.68    3.18
   3  -3   0   91.55    2.16
  -3   3   0   88.78    2.18
  -3   3   0   86.64    2.34
  -3   3   0   87.86    2.38
  -3   3   0   90.19    2.66
   2  -3   0   36.77    1.10
   2  -3   0   35.56    0.99
   2  -3   0   36.39    0.90
   2  -3   0   36.14    1.13
   2  -3   0   35.44    1.32
   2  -3   0   36.82    1.00
   2  -3   0   34.83    1.11
  -2   3   0   34.31    0.99
  -2   3   0   35.61    0.91
  -2   3   0   35.99    1.12
  -2   3   0   33.78    0.97
  -2   3   0   36.30    1.31
   1  -3   0   13.86    0.52
   1  -3   0   14.25    0.45
   1  -3   0   12.87    0.46
   1  -3   0   12.81    0.35
   1  -3   0   12.95    0.41
   1  -3   0   13.33    0.45
   1  -3   0   13.23    0.40
  -1   3   0   13.57    0.36
  -1   3   0   13.03    0.39
  -1   3   0   12.91    0.44
  -1   3   0   13.24    0.39
  -1   3   0   13.21    0.51
  -1   3   0   13.30    0.46
   0  -3   0   33.88    0.86
   0  -3   0   34.17    0.95
   0  -3   0   33.35    1.05
   0  -3   0   35.12    0.94
   0  -3   0   35.42    1.23
   0  -3   0   33.88    1.07
   0   3   0   36.06    0.94
   0   3   0   35.83    0.86
   0   3   0   35.80    0.93
   0   3   0   34.92    1.07
   0   3   0   34.34    0.85
   0   3   0   36.26    1.24
   0   3   0   32.33    1.05
  -1  -3   0   62.85    1.49
  -1  -3   0   56.45    1.81
  -1  -3   0   62.81    1.85
  -1  -3   0   62.24    1.62
  -1  -3   0   60.69    1.68
   1   3   0   61.65    1.82
   1   3   0   62.23    1.61
   1   3   0   63.62    1.82
  -2  -3   0    5.11    0.15
  -2  -3   0    5.07    0.16
  -2  -3   0    5.28    0.16
  -2  -3   0    4.88    0.18
  -2  -3   0    4.92    0.20
  -2  -3   0    5.13    0.21
   2   3   0    4.60    0.17
   2   3   0    4.88    0.18
   2   3   0    5.10    0.20
  -3  -3   0  162.14    6.18
  -3  -3   0  194.18    4.96
  -3  -3   0  177.44    4.36
  -3  -3   0  168.68    4.53
  -3  -3   0  176.10    4.89
   3   3   0  162.99    5.09
   3   3   0  157.93    6.22
   3   3   0  154.97    5.06
   3   3   0  157.05    5.09
  -4  -3   0   21.88    0.74
  -4  -3   0   22.74    0.86
  -4  -3   0   22.82    0.63
  -4  -3   0   23.00    0.71
  -4  -3   0   23.47    0.61
   4   3   0   22.79    0.86
  -5  -3   0    0.84    0.06
  -5  -3   0    0.78    0.07
   5   3   0    0.66    0.09
  -6  -3   0   20.61    0.62
   6   3   0   21.24    0.86
  -7  -3   0    0.36    0.06
   7   3   0    0.46    0.10
  -8  -3   0    1.84    0.13
  -9  -3   0    1.52    0.13
   6  -4   0    0.02    0.05
  -6   4   0   -0.09    0.05
  -6   4   0    0.08    0.05
   5  -4   0   12.79    0.35
   5  -4   0   13.33    0.54
  -5   4   0   13.04    0.45
  -5   4   0   12.51    0.48
  -5   4   0   12.73    0.42
   4  -4   0   29.35    0.75
   4  -4   0   28.28    1.15
   4  -4   0   29.60    0.98
  -4   4   0   28.30    0.84
  -4   4   0   27.71    0.78
  -4   4   0   28.77    0.85
   3  -4   0    0.77    0.06
   3  -4   0    0.83    0.10
   3  -4   0    0.60    0.10
  -3   4   0    0.84    0.09
  -3   4   0    0.84    0.08
  -3   4   0    0.74    0.08
  -3   4   0    0.69    0.10
   2  -4   0    4.26    0.20
   2  -4   0    4.22    0.18
   2  -4   0    4.03    0.23
   2  -4   0    3.97    0.19
   2  -4   0    4.39    0.21
   2  -4   0    3.96    0.15
  -2   4   0    4.58    0.22
  -2   4   0    4.14    0.16
  -2   4   0    4.20    0.17
  -2   4   0    4.21    0.17
   1  -4   0   47.98    1.35
   1  -4   0   49.77    1.51
   1  -4   0   49.39    1.23
   1  -4   0   48.72    1.35
   1  -4   0   49.86    1.78
   1  -4   0   49.10    1.52
  -1   4   0   50.01    1.34
  -1   4   0   47.82    1.50
  -1   4   0   49.22    1.52
  -1   4   0   49.61    1.23
  -1   4   0   49.27    1.33
  -1   4   0   51.58    1.78
   0  -4   0    0.94    0.07
   0  -4   0    0.81    0.07
   0  -4   0    0.88    0.05
   0  -4   0    0.87    0.06
   0  -4   0    0.92    0.06
   0  -4   0    1.14    0.09
   0   4   0    0.94    0.06
   0   4   0    0.89    0.05
   0   4   0    0.88    0.06
   0   4   0    0.93    0.08
   0   4   0    0.85    0.04
   0   4   0    0.84    0.07
  -1  -4   0   56.04    1.71
  -1  -4   0   57.06    1.67
  -1  -4   0   57.23    1.50
  -1  -4   0   56.63    1.37
  -1  -4   0   55.57    1.50
   1   4   0   53.31    1.67
   1   4   0   56.58    1.48
   1   4   0   55.90    1.68
  -2  -4   0  101.29    2.42
  -2  -4   0   94.32    2.99
  -2  -4   0  101.51    2.95
  -2  -4   0   99.69    2.63
  -2  -4   0  102.42    2.64
   2   4   0  100.31    2.95
   2   4   0  103.60    2.94
  -3  -4   0   23.85    0.79
  -3  -4   0   24.21    0.65
  -3  -4   0   24.38    0.65
  -3  -4   0   24.32    0.86
  -3  -4   0   24.17    0.67
  -3  -4   0   22.41    0.74
   3   4   0   24.40    0.73
   3   4   0   23.82    0.72
   3   4   0   23.87    0.86
  -4  -4   0    4.48    0.17
  -4  -4   0    4.58    0.15
  -4  -4   0    4.62    0.22
  -4  -4   0    4.65    0.21
  -4  -4   0    4.71    0.18
   4   4   0    4.44    0.22
  -5  -4   0    9.10    0.39
  -5  -4   0    9.05    0.30
  -5  -4   0    9.05    0.36
   5   4   0    8.35    0.39
  -6  -4   0    8.69    0.31
  -6  -4   0    9.25    0.36
   6   4   0    8.97    0.43
  -7  -4   0    0.32    0.06
   7   4   0    0.21    0.07
  -8  -4   0    2.55    0.16
  -9  -4   0    0.18    0.06
  -6   5   0    3.34    0.20
   5  -5   0    1.80    0.20
   5  -5   0    1.86    0.09
  -5   5   0    1.50    0.13
   4  -5   0    0.65    0.12
   4  -5   0    0.74    0.07
   4  -5   0    0.98    0.14
  -4   5   0    0.89    0.10
   3  -5   0    4.60    0.25
   3  -5   0    4.74    0.18
   3  -5   0    4.65    0.28
  -3   5   0    4.69    0.23
  -3   5   0    4.48    0.25
  -3   5   0    4.65    0.21
  -3   5   0    4.94    0.20
   2  -5   0    8.99    0.37
   2  -5   0    9.05    0.33
   2  -5   0    8.86    0.36
   2  -5   0    9.02    0.28
   2  -5   0    8.90    0.41
   2  -5   0    8.78    0.34
  -2   5   0    8.78    0.31
  -2   5   0    8.68    0.28
  -2   5   0    9.32    0.38
   1  -5   0    4.01    0.20
   1  -5   0    4.08    0.21
   1  -5   0    4.13    0.21
   1  -5   0    4.22    0.15
   1  -5   0    4.25    0.22
  -1   5   0    4.08    0.16
  -1   5   0    4.42    0.22
  -1   5   0    4.14    0.17
  -1   5   0    3.99    0.17
  -1   5   0    4.15    0.23
   0  -5   0  137.29    3.32
   0  -5   0  139.02    4.03
   0  -5   0  135.54    3.60
   0  -5   0  137.24    4.07
   0  -5   0  140.12    4.78
   0   5   0  133.45    4.02
   0   5   0  141.46    4.05
   0   5   0  135.77    3.31
   0   5   0  133.75    3.30
   0   5   0  135.66    3.61
  -1  -5   0    1.66    0.11
  -1  -5   0    1.80    0.08
  -1  -5   0    1.73    0.13
  -1  -5   0    1.74    0.11
   1   5   0    1.63    0.11
   1   5   0    1.80    0.07
   1   5   0    1.56    0.10
  -2  -5   0    0.16    0.02
  -2  -5   0    0.16    0.04
  -2  -5   0    0.15    0.05
  -2  -5   0    0.19    0.04
   2   5   0    0.15    0.04
   2   5   0    0.21    0.04
  -3  -5   0   40.03    1.12
  -3  -5   0   40.91    1.24
  -3  -5   0   40.45    1.30
   3   5   0   40.08    1.22
   3   5   0   42.52    1.23
  -4  -5   0    0.73    0.08
  -4  -5   0    0.95    0.12
   4   5   0    0.76    0.07
   4   5   0    0.82    0.04
   4   5   0    0.90    0.05
  -5  -5   0    1.08    0.08
  -5  -5   0    1.12    0.13
   5   5   0    1.13    0.10
  -6  -5   0   34.41    1.11
  -6  -5   0   32.62    0.95
  -7  -5   0    0.01    0.02
  -8  -5   0    0.37    0.07
   5  -6   0    0.00    0.02
   5  -6   0    0.07    0.07
  -5   6   0    0.06    0.06
   4  -6   0    4.96    0.19
   4  -6   0    4.71    0.30
  -4   6   0    5.06    0.22
   3  -6   0    3.86    0.16
   3  -6   0    3.86    0.25
  -3   6   0    3.84    0.18
  -3   6   0    3.83    0.24
   2  -6   0   11.51    0.36
   2  -6   0   11.58    0.44
  -2   6   0   12.10    0.48
  -2   6   0   11.26    0.36
   1  -6   0    8.18    0.27
   1  -6   0    8.46    0.37
   1  -6   0    8.56    0.35
  -1   6   0    8.51    0.27
  -1   6   0    8.81    0.30
  -1   6   0    8.41    0.37
   0  -6   0   77.36    2.41
   0  -6   0   77.98    2.14
   0  -6   0   80.86    1.94
   0   6   0   79.04    1.90
   0   6   0   76.68    2.09
   0   6   0   78.75    2.38
  -1  -6   0   35.98    1.18
  -1  -6   0   36.01    0.91
  -1  -6   0   35.26    1.03
   1   6   0   35.98    1.13
   1   6   0   35.20    0.96
  -2  -6   0   20.52    0.63
  -2  -6   0   20.49    0.53
   2   6   0   19.59    0.67
  -3  -6   0    2.61    0.14
  -3  -6   0    2.84    0.19
   3   6   0    2.71    0.13
   3   6   0    2.37    0.12
  -4  -6   0   44.30    1.44
  -4  -6   0   43.19    1.23
   4   6   0   43.56    1.31
   4   6   0   45.07    1.31
  -5  -6   0    0.91    0.13
  -5  -6   0    1.02    0.10
  -6  -6   0    0.02    0.04
  -6  -6   0    0.05    0.03
  -7  -6   0    4.49    0.22
  -8  -6   0    0.92    0.11
   4  -7   0    4.09    0.18
  -4   7   0    3.86    0.21
   3  -7   0    7.01    0.26
  -3   7   0    7.00    0.28
   2  -7   0    5.53    0.22
  -2   7   0    5.47    0.30
  -2   7   0    5.96    0.23
   1  -7   0   13.40    0.40
   1  -7   0   13.55    0.50
   1  -7   0   12.99    0.54
  -1   7   0   12.93    0.53
  -1   7   0   13.35    0.39
   0  -7   0   18.99    0.53
   0  -7   0   18.64    0.71
   0  -7   0   18.75    0.64
   0   7   0   19.07    0.68
  -1  -7   0    0.70    0.12
  -1  -7   0    0.96    0.12
  -1  -7   0    1.05    0.07
   1   7   0    1.03    0.12
   1   7   0    0.94    0.05
  -2  -7   0   23.94    0.88
  -2  -7   0   23.68    0.76
   2   7   0   25.82    0.82
  -3  -7   0   11.62    0.50
  -3  -7   0   11.24    0.42
   3   7   0   11.58    0.41
  -4  -7   0   10.07    0.38
  -4  -7   0   10.21    0.46
   4   7   0   10.19    0.34
  -5  -7   0    3.03    0.17
  -5  -7   0    3.09    0.22
  -6  -7   0    1.00    0.15
  -6  -7   0    1.21    0.13
  -7  -7   0    2.18    0.15
  -8  -7   0    6.44    0.30
   2  -8   0    1.45    0.11
  -2   8   0    1.27    0.17
  -2   8   0    1.37    0.12
   1  -8   0    0.87    0.09
  -1   8   0    0.85    0.13
   0  -8   0    0.30    0.05
   0  -8   0    0.25    0.08
   0  -8   0    0.27    0.09
   0   8   0    0.31    0.08
  -1  -8   0   15.69    0.64
  -1  -8   0   14.99    0.56
  -1  -8   0   15.31    0.46
   1   8   0   15.74    0.58
  -2  -8   0   20.21    0.78
  -2  -8   0   19.28    0.68
   2   8   0   20.64    0.70
  -3  -8   0    4.80    0.25
  -3  -8   0    4.85    0.30
   3   8   0    4.69    0.22
  -4  -8   0    5.01    0.26
  -4  -8   0    4.96    0.31
   4   8   0    5.14    0.21
  -5  -8   0    5.29    0.32
  -5  -8   0    4.92    0.26
  -6  -8   0    2.70    0.18
  -6  -8   0    2.66    0.22
  -7  -8   0    0.01    0.04
   1  -9   0    6.58    0.26
   0  -9   0    0.48    0.11
   0  -9   0    0.60    0.09
  -1  -9   0    1.94    0.12
  -1  -9   0    1.69    0.21
  -1  -9   0    1.99    0.21
  -2  -9   0    7.54    0.36
  -2  -9   0    7.12    0.41
  -3  -9   0    2.46    0.22
  -3  -9   0    2.45    0.19
  -4  -9   0   18.31    0.76
  -4  -9   0   17.31    0.64
  -5  -9   0    2.48    0.19
  -5  -9   0    2.94    0.25
  -6  -9   0    1.31    0.16
  -5  -9   1    1.18    0.18
  -5  -9   1    1.15    0.14
  -4  -9   1    0.05    0.06
  -4  -9   1    0.00    0.04
  -3  -9   1    1.48    0.16
  -3  -9   1    1.50    0.20
  -2  -9   1   13.47    0.53
  -2  -9   1   14.27    0.63
  -1  -9   1    0.15    0.07
  -1  -9   1    0.13    0.07
   0  -9   1   10.67    0.52
   0  -9   1   10.54    0.46
   0  -9   1   10.74    0.36
   1  -9   1    0.14    0.07
   1  -9   1   -0.01    0.03
  -7  -8   1    0.54    0.12
  -7  -8   1    0.47    0.08
  -6  -8   1    1.42    0.14
  -6  -8   1    1.47    0.19
  -5  -8   1    0.05    0.04
  -5  -8   1    0.07    0.06
  -4  -8   1   13.52    0.59
  -4  -8   1   12.75    0.47
   3   8  -1    0.70    0.07
  -3  -8   1    0.93    0.12
  -3  -8   1    0.68    0.13
   2   8  -1    6.46    0.27
  -2  -8   1    6.22    0.29
  -2  -8   1    5.63    0.34
   1   8  -1    1.41    0.12
  -1  -8   1    1.10    0.16
  -1  -8   1    1.58    0.17
   0   8  -1    4.13    0.24
   0  -8   1    3.95    0.18
   0  -8   1    4.20    0.24
   0  -8   1    4.14    0.27
  -1   8  -1    6.38    0.33
   1  -8   1    6.43    0.33
   1  -8   1    6.54    0.25
   1  -8   1    6.37    0.35
  -2   8  -1    3.95    0.26
   2  -8   1    3.76    0.18
  -7  -7   1    2.35    0.15
  -7  -7   1    2.34    0.20
  -6  -7   1   30.41    0.92
  -6  -7   1   32.27    1.11
  -5  -7   1    1.09    0.16
  -5  -7   1    1.24    0.10
  -4  -7   1    7.67    0.38
  -4  -7   1    8.04    0.31
   3   7  -1    5.45    0.21
  -3  -7   1    5.46    0.24
  -3  -7   1    5.82    0.31
   2   7  -1    0.03    0.03
  -2  -7   1    0.07    0.04
  -2  -7   1    0.06    0.05
   1   7  -1   24.65    0.81
  -1  -7   1   24.10    0.87
  -1  -7   1   23.64    0.75
   0   7  -1    0.09    0.04
   0   7  -1    0.15    0.03
   0  -7   1    0.09    0.05
   0  -7   1    0.12    0.03
   0  -7   1    0.04    0.04
  -1   7  -1   15.84    0.59
   1  -7   1   15.78    0.56
   1  -7   1   15.81    0.62
   1  -7   1   15.12    0.46
  -2   7  -1    0.13    0.05
  -2   7  -1    0.12    0.05
   2  -7   1    0.13    0.04
   2  -7   1    0.18    0.06
  -3   7  -1    4.43    0.28
  -3   7  -1    4.61    0.21
   3  -7   1    4.56    0.20
  -4   7  -1    0.09    0.07
   4  -7   1    0.08    0.04
  -8  -6   1   -0.02    0.03
  -7  -6   1    0.08    0.04
  -6  -6   1    0.28    0.05
  -6  -6   1    0.17    0.06
  -5  -6   1   15.13    0.48
  -5  -6   1   16.03    0.61
  -4  -6   1    9.34    0.32
  -4  -6   1    9.65    0.41
   3   6  -1   15.28    0.47
   3   6  -1   14.44    0.47
  -3  -6   1   15.20    0.47
  -3  -6   1   14.74    0.57
   2   6  -1    7.03    0.27
   2   6  -1    7.35    0.27
  -2  -6   1    7.45    0.27
  -2  -6   1    7.15    0.34
   1   6  -1    1.18    0.09
  -1  -6   1    1.10    0.09
  -1  -6   1    1.47    0.16
  -1  -6   1    1.07    0.06
   0   6  -1  107.70    3.20
   0   6  -1  108.42    2.83
   0  -6   1  105.77    3.24
   0  -6   1  107.13    2.87
   0  -6   1  107.80    2.62
  -1   6  -1   37.56    1.20
  -1   6  -1   37.09    0.93
  -1   6  -1   36.49    1.02
   1  -6   1   36.98    1.39
   1  -6   1   37.33    1.21
   1  -6   1   36.42    1.08
   1  -6   1   36.37    0.95
  -2   6  -1   89.97    2.21
  -2   6  -1   88.61    2.72
   2  -6   1   89.22    3.21
   2  -6   1   88.56    2.73
   2  -6   1   89.14    2.21
   2  -6   1   90.60    2.45
  -3   6  -1    4.63    0.20
  -3   6  -1    4.44    0.26
   3  -6   1    4.60    0.29
   3  -6   1    4.59    0.18
  -4   6  -1    0.37    0.08
   4  -6   1    0.35    0.06
  -5   6  -1    0.56    0.10
   5  -6   1    0.70    0.08
  -8  -5   1    0.39    0.07
  -7  -5   1   10.00    0.35
  -6  -5   1   10.06    0.35
  -6  -5   1   11.61    0.45
   5   5  -1   22.42    0.87
  -5  -5   1   22.71    0.78
  -5  -5   1   22.36    0.64
  -4  -5   1   20.03    0.58
  -4  -5   1   20.94    0.72
  -3  -5   1   27.76    0.98
  -3  -5   1   27.17    0.92
  -3  -5   1   27.22    0.76
   2   5  -1   34.87    1.05
   2   5  -1   33.33    1.04
  -2  -5   1   34.42    0.85
  -2  -5   1   34.77    0.95
  -2  -5   1   35.49    1.22
  -2  -5   1   33.15    1.12
  -2  -5   1   35.54    1.06
   1   5  -1   83.50    2.49
  -1  -5   1   86.55    2.56
  -1  -5   1   84.99    2.04
  -1  -5   1   82.94    2.49
  -1  -5   1   85.26    2.93
  -1  -5   1   80.78    2.23
   0   5  -1    3.45    0.18
   0   5  -1    3.81    0.14
   0  -5   1    3.66    0.17
   0  -5   1    3.81    0.13
   0  -5   1    4.01    0.18
   0  -5   1    3.57    0.20
   0  -5   1    3.67    0.18
  -1   5  -1   24.46    0.73
  -1   5  -1   25.93    0.67
  -1   5  -1   27.15    0.86
   1  -5   1   26.18    0.78
   1  -5   1   25.93    0.87
   1  -5   1   25.85    0.86
   1  -5   1   26.15    0.98
   1  -5   1   26.60    0.68
  -2   5  -1   55.10    1.43
  -2   5  -1   57.28    1.57
  -2   5  -1   56.29    1.78
   2  -5   1   58.56    2.09
   2  -5   1   57.70    1.44
   2  -5   1   56.78    1.77
   2  -5   1   59.14    1.79
   2  -5   1   57.62    1.60
  -3   5  -1   26.24    0.71
  -3   5  -1   26.20    0.77
  -3   5  -1   26.12    0.90
   3  -5   1   25.28    0.70
   3  -5   1   26.25    1.04
   3  -5   1   25.58    0.86
   3  -5   1   26.30    0.91
  -4   5  -1    9.13    0.32
   4  -5   1    9.24    0.30
   4  -5   1    9.66    0.48
   4  -5   1    9.41    0.43
  -5   5  -1    0.42    0.08
   5  -5   1    0.50    0.06
   5  -5   1    0.53    0.12
  -6   5  -1    0.14    0.07
  -8  -4   1   14.86    0.49
   7   4  -1    1.82    0.18
  -7  -4   1    1.79    0.11
   6   4  -1    0.69    0.11
  -6  -4   1    0.81    0.10
  -6  -4   1    0.71    0.07
   5   4  -1   20.68    0.81
  -5  -4   1   21.07    0.55
  -5  -4   1   19.79    0.57
  -5  -4   1   20.09    0.69
   4   4  -1    0.47    0.07
  -4  -4   1    0.46    0.03
  -4  -4   1    0.38    0.03
  -4  -4   1    0.42    0.06
  -4  -4   1    0.64    0.09
  -3  -4   1    6.22    0.20
  -3  -4   1    6.71    0.19
  -3  -4   1    6.30    0.28
  -3  -4   1    6.64    0.27
   2   4  -1    9.90    0.32
   2   4  -1    9.47    0.31
  -2  -4   1   10.25    0.28
  -2  -4   1   10.52    0.33
  -2  -4   1    9.84    0.29
  -2  -4   1    9.64    0.38
  -2  -4   1    9.74    0.38
  -2  -4   1    9.84    0.29
   1   4  -1   23.06    0.70
  -1  -4   1   22.78    0.56
  -1  -4   1   21.84    0.81
  -1  -4   1   22.63    0.63
  -1  -4   1   22.59    0.70
  -1  -4   1   22.25    0.74
  -1  -4   1   21.63    0.62
   0   4  -1    9.45    0.34
   0   4  -1    9.21    0.28
   0  -4   1    9.26    0.30
   0  -4   1    9.67    0.36
   0  -4   1    9.05    0.26
   0  -4   1    9.48    0.37
   0  -4   1    8.82    0.33
   0  -4   1    9.59    0.31
  -1   4  -1    4.82    0.18
  -1   4  -1    5.06    0.18
  -1   4  -1    4.84    0.16
  -1   4  -1    4.91    0.22
  -1   4  -1    4.86    0.21
   1  -4   1    5.09    0.16
   1  -4   1    5.12    0.24
   1  -4   1    4.96    0.22
   1  -4   1    4.95    0.20
   1  -4   1    4.81    0.19
   1  -4   1    5.08    0.23
  -2   4  -1    4.11    0.17
  -2   4  -1    4.27    0.18
  -2   4  -1    4.41    0.16
  -2   4  -1    4.68    0.22
   2  -4   1    4.28    0.23
   2  -4   1    4.39    0.19
   2  -4   1    4.79    0.20
   2  -4   1    4.48    0.20
   2  -4   1    4.29    0.15
   2  -4   1    4.39    0.22
  -3   4  -1    9.68    0.33
  -3   4  -1    9.62    0.33
  -3   4  -1    9.32    0.30
  -3   4  -1    9.88    0.40
   3  -4   1   10.06    0.46
   3  -4   1    9.94    0.36
   3  -4   1    9.62    0.35
   3  -4   1    9.58    0.29
   3  -4   1    9.25    0.36
   3  -4   1    9.99    0.40
  -4   4  -1    0.02    0.03
  -4   4  -1    0.11    0.04
  -4   4  -1    0.10    0.05
  -4   4  -1    0.08    0.04
   4  -4   1    0.09    0.05
   4  -4   1    0.00    0.04
   4  -4   1    0.04    0.02
  -5   4  -1    5.54    0.23
  -5   4  -1    6.10    0.26
  -5   4  -1    5.55    0.25
   5  -4   1    5.64    0.19
   5  -4   1    5.42    0.31
  -6   4  -1    6.05    0.26
   6  -4   1    5.52    0.33
  -8  -3   1    1.83    0.13
   7   3  -1    0.68    0.12
  -7  -3   1    0.79    0.09
   6   3  -1    0.12    0.05
  -6  -3   1    0.26    0.04
   5   3  -1   11.90    0.52
  -5  -3   1   11.32    0.41
  -5  -3   1   11.50    0.33
  -5  -3   1   11.65    0.35
  -5  -3   1   11.66    0.33
   4   3  -1   31.34    1.19
  -4  -3   1   32.47    1.00
  -4  -3   1   31.78    1.18
  -4  -3   1   31.53    0.83
  -4  -3   1   31.77    0.83
   3   3  -1  119.12    3.97
  -3  -3   1   96.38    3.31
  -3  -3   1  116.83    4.16
  -3  -3   1  118.22    3.27
  -2  -3   1    1.04    0.08
  -2  -3   1    1.07    0.04
  -2  -3   1    1.14    0.04
  -2  -3   1    1.01    0.07
   1   3  -1   63.01    1.97
  -1  -3   1   63.17    1.69
  -1  -3   1   65.95    1.91
  -1  -3   1   67.61    1.71
  -1  -3   1   65.17    1.95
   0   3  -1   45.30    1.06
   0   3  -1   42.16    1.31
   0   3  -1   43.56    1.06
   0   3  -1   44.23    1.32
   0   3  -1   44.52    1.17
   0  -3   1   42.74    1.32
   0  -3   1   45.33    1.34
   0  -3   1   45.43    1.08
   0  -3   1   45.04    1.18
   0  -3   1   42.18    1.56
   0  -3   1   44.11    1.18
  -1   3  -1  122.76    3.15
  -1   3  -1  117.91    3.55
  -1   3  -1  123.65    3.56
  -1   3  -1  121.35    2.94
  -1   3  -1  121.67    3.20
   1  -3   1  119.49    3.56
   1  -3   1  124.04    3.17
   1  -3   1  107.18    3.24
   1  -3   1  126.23    3.59
   1  -3   1  124.16    3.20
   1  -3   1  123.63    4.26
  -2   3  -1    4.53    0.17
  -2   3  -1    4.71    0.24
  -2   3  -1    4.31    0.19
  -2   3  -1    4.45    0.17
  -2   3  -1    4.24    0.20
  -2   3  -1    4.63    0.16
   2  -3   1    4.25    0.15
   2  -3   1    4.71    0.21
   2  -3   1    4.34    0.18
   2  -3   1    4.65    0.19
   2  -3   1    4.25    0.23
   2  -3   1    4.63    0.18
  -3   3  -1   41.73    1.15
  -3   3  -1   42.89    1.07
  -3   3  -1   41.15    1.17
  -3   3  -1   42.13    1.32
   3  -3   1   41.63    1.33
   3  -3   1   41.87    1.28
   3  -3   1   43.72    1.06
   3  -3   1   42.07    1.17
   3  -3   1   41.96    1.57
   3  -3   1   41.78    1.18
  -4   3  -1    4.28    0.23
  -4   3  -1    4.26    0.19
  -4   3  -1    4.47    0.18
  -4   3  -1    4.30    0.19
   4  -3   1    4.18    0.15
   4  -3   1    4.34    0.24
   4  -3   1    4.40    0.27
  -5   3  -1   18.77    0.59
  -5   3  -1   17.38    0.58
  -5   3  -1   19.04    0.54
   5  -3   1   18.12    0.48
   5  -3   1   18.83    0.69
   5  -3   1   18.57    0.81
  -6   3  -1    0.03    0.05
  -6   3  -1    0.00    0.03
   6  -3   1    0.03    0.05
  -7   3  -1    1.58    0.15
  -7   3  -1    1.65    0.14
  -8  -2   1    0.50    0.08
   7   2  -1   24.23    1.02
  -7  -2   1   23.72    0.71
   6   2  -1    3.53    0.24
  -6  -2   1    3.45    0.15
   5   2  -1    3.28    0.22
  -5  -2   1    3.58    0.15
  -5  -2   1    3.28    0.12
  -5  -2   1    3.40    0.14
   4   2  -1    2.08    0.15
  -4  -2   1    2.30    0.11
  -4  -2   1    2.11    0.08
  -4  -2   1    2.23    0.10
  -4  -2   1    2.09    0.09
  -4  -2   1    2.11    0.08
  -4  -2   1    2.16    0.14
   3   2  -1  116.21    4.12
  -3  -2   1  118.78    4.10
  -3  -2   1  115.60    3.52
  -3  -2   1  115.82    3.42
   2   2  -1   80.75    2.83
  -2  -2   1   81.87    2.37
  -2  -2   1   75.47    2.40
  -2  -2   1   82.80    2.83
   1   2  -1  235.32    7.14
   1   2  -1  236.27    7.16
  -1  -2   1  237.86    6.32
  -1  -2   1  245.19    8.85
  -1  -2   1  245.70    7.46
  -1  -2   1  249.35    6.34
  -1  -2   1  232.68    7.28
  -1  -2   1  243.85    7.25
   0   2  -1   40.33    1.22
   0   2  -1   40.38    1.21
   0   2  -1   42.25    1.09
   0  -2   1   41.10    1.22
   0  -2   1   41.33    1.09
   0  -2   1   39.90    1.23
   0  -2   1   41.17    1.22
   0  -2   1   41.19    1.08
   0  -2   1   41.85    1.00
  -1   2  -1   50.05    1.30
  -1   2  -1   50.39    1.28
  -1   2  -1   50.21    1.46
  -1   2  -1   46.71    1.44
  -1   2  -1   42.29    1.74
  -1   2  -1   49.06    1.19
   1  -2   1   50.33    1.29
   1  -2   1   50.65    1.45
   1  -2   1   48.58    1.45
   1  -2   1   45.91    1.45
   1  -2   1   49.61    1.19
   1  -2   1   50.37    1.73
   1  -2   1   49.00    1.31
  -2   2  -1   30.76    0.82
  -2   2  -1   29.69    0.83
  -2   2  -1   30.84    0.76
  -2   2  -1   31.27    1.12
  -2   2  -1   30.16    0.93
  -2   2  -1   29.21    0.93
   2  -2   1   27.49    0.93
   2  -2   1   30.00    0.84
   2  -2   1   30.27    0.75
   2  -2   1   29.98    0.83
   2  -2   1   29.20    1.11
   2  -2   1   30.23    0.91
   2  -2   1   31.17    0.94
  -3   2  -1   43.91    1.11
  -3   2  -1   44.71    1.36
  -3   2  -1   43.44    1.19
  -3   2  -1   43.49    1.21
   3  -2   1   43.10    1.21
   3  -2   1   43.90    1.31
   3  -2   1   44.80    1.37
   3  -2   1   42.95    1.36
   3  -2   1   44.89    1.09
   3  -2   1   44.47    1.62
  -4   2  -1    1.96    0.11
  -4   2  -1    2.03    0.14
  -4   2  -1    2.18    0.11
  -4   2  -1    2.02    0.12
   4  -2   1    2.09    0.11
   4  -2   1    2.16    0.14
   4  -2   1    2.04    0.08
   4  -2   1    1.94    0.16
  -5   2  -1   55.78    1.41
  -5   2  -1   55.43    1.52
  -5   2  -1   53.50    1.54
   5  -2   1   55.53    2.08
   5  -2   1   55.95    1.34
   5  -2   1   55.13    1.74
  -6   2  -1    4.85    0.22
  -6   2  -1    4.69    0.21
   6  -2   1    4.74    0.27
  -7   2  -1    1.80    0.14
  -7   2  -1    1.54    0.14
   7  -2   1    1.90    0.18
  -8   2  -1    7.72    0.34
  -8  -1   1    0.31    0.06
  -7  -1   1    0.23    0.05
   6   1  -1   20.41    0.86
   6   1  -1   20.19    0.62
   6   1  -1   20.10    0.63
  -6  -1   1   19.90    0.60
   5   1  -1   79.85    2.84
   5   1  -1   77.85    2.28
   5   1  -1   78.21    2.29
  -5  -1   1   76.70    2.06
   4   1  -1    1.66    0.07
   4   1  -1    1.53    0.07
  -4  -1   1    1.61    0.06
  -4  -1   1    1.56    0.08
  -4  -1   1    1.55    0.07
  -4  -1   1    1.64    0.09
  -4  -1   1    1.51    0.08
   3   1  -1   70.18    2.55
  -3  -1   1   71.70    2.10
  -3  -1   1   71.62    1.86
  -3  -1   1   73.95    1.86
  -3  -1   1   71.41    2.10
  -3  -1   1   71.15    2.55
   2   1  -1    0.37    0.05
  -2  -1   1    0.31    0.04
  -2  -1   1    0.26    0.03
  -2  -1   1    0.29    0.02
  -2  -1   1    0.32    0.02
   1   1  -1   10.76    0.41
  -1  -1   1   11.02    0.41
   0   1  -1  105.91    2.54
   0   1  -1   92.84    2.98
   0   1  -1   93.18    2.54
   0   1  -1   88.48    2.92
   0  -1   1   95.02    2.31
   0  -1   1   95.12    2.31
   0  -1   1   86.79    2.93
   0  -1   1   93.12    2.59
   0  -1   1   89.81    2.98
   0  -1   1   93.22    2.59
  -1   1  -1   24.15    0.99
  -1   1  -1   28.14    0.82
  -1   1  -1   27.75    0.72
  -1   1  -1   28.16    0.73
  -1   1  -1   26.59    0.82
   1  -1   1   27.03    0.72
   1  -1   1   26.79    0.82
   1  -1   1   27.91    0.73
   1  -1   1   27.11    0.82
   1  -1   1   26.58    0.67
   1  -1   1   28.09    0.98
  -2   1  -1   92.10    2.33
  -2   1  -1   89.90    2.28
  -2   1  -1   87.67    2.59
  -2   1  -1   89.30    2.13
  -2   1  -1   92.35    3.10
  -2   1  -1   88.55    2.57
   2  -1   1   80.34    3.08
   2  -1   1   82.32    2.70
   2  -1   1   91.19    2.59
   2  -1   1   83.90    2.41
   2  -1   1   86.94    2.15
   2  -1   1   87.76    2.28
   2  -1   1   86.01    2.58
  -3   1  -1   19.25    0.55
  -3   1  -1   19.21    0.50
  -3   1  -1   19.18    0.62
  -3   1  -1   19.36    0.74
  -3   1  -1   19.27    0.54
   3  -1   1   18.40    0.74
   3  -1   1   19.11    0.49
   3  -1   1   19.23    0.56
   3  -1   1   19.08    0.54
   3  -1   1   17.69    0.61
   3  -1   1   18.62    0.54
   3  -1   1   19.00    0.48
   3  -1   1   18.30    0.62
  -4   1  -1    4.41    0.18
  -4   1  -1    4.14    0.20
  -4   1  -1    4.16    0.16
  -4   1  -1    3.91    0.17
   4  -1   1    4.16    0.12
   4  -1   1    4.06    0.19
   4  -1   1    4.21    0.21
   4  -1   1    4.23    0.16
   4  -1   1    4.18    0.24
   4  -1   1    4.07    0.12
  -5   1  -1   30.08    0.87
  -5   1  -1   29.85    0.79
  -5   1  -1   29.72    0.86
   5  -1   1   30.12    1.19
   5  -1   1   29.63    0.99
  -6   1  -1   17.70    0.57
  -6   1  -1   18.20    0.53
   6  -1   1   18.89    0.81
   6  -1   1   17.33    0.66
  -7   1  -1    1.87    0.13
   7  -1   1    1.72    0.16
  -8   1  -1    0.03    0.04
  -8   0   1    1.41    0.14
   7   0  -1    8.46    0.34
  -7   0   1    9.15    0.33
   6   0  -1   26.96    1.10
   6   0  -1   25.78    0.86
  -6   0   1   27.07    0.78
   5   0  -1    1.96    0.12
   5   0  -1    2.00    0.17
   5   0  -1    1.76    0.11
  -5   0   1    1.85    0.10
   4   0  -1    3.92    0.17
   4   0  -1    3.86    0.23
   4   0  -1    3.72    0.16
  -4   0   1    3.92    0.15
  -4   0   1    3.96    0.15
  -4   0   1    4.01    0.17
  -4   0   1    3.85    0.12
   3   0  -1   45.08    1.32
   3   0  -1   43.52    1.62
   3   0  -1   42.82    1.32
  -3   0   1   44.68    1.18
  -3   0   1   45.30    1.33
  -3   0   1   45.02    1.62
  -3   0   1   44.15    1.17
  -3   0   1   44.34    1.18
  -3   0   1   44.16    1.07
   2   0  -1  138.99    4.25
   2   0  -1  139.53    4.23
   2   0  -1  130.99    5.21
  -2   0   1  130.66    3.69
  -2   0   1  133.28    4.24
  -2   0   1  132.31    5.31
  -2   0   1  141.91    3.72
  -2   0   1  139.65    3.73
   1   0  -1   25.90    0.99
   1   0  -1   27.33    0.81
  -1   0   1   27.72    0.81
  -1   0   1   26.92    0.81
  -1   0   1   28.62    0.72
  -1   0   1   28.58    0.99
  -1   0   1   27.66    0.71
   0   0  -1   38.41    1.02
   0   0  -1   32.50    1.14
   0   0  -1   35.55    0.98
   0   0   1   32.89    1.13
   0   0   1   32.65    0.98
   0   0   1   33.96    0.88
   0   0   1   33.97    0.99
   0   0   1   35.45    0.89
   0   0   1   36.98    1.02
   0   0   1   34.67    0.99
  -1   0  -1    1.23    0.09
  -1   0  -1    1.11    0.07
  -1   0  -1    1.07    0.08
   1   0   1    1.09    0.06
   1   0   1    1.26    0.11
   1   0   1    1.23    0.07
   1   0   1    1.15    0.07
   1   0   1    1.20    0.07
   1   0   1    1.24    0.09
   1   0   1    1.04    0.08
  -2   0  -1  923.92   27.99
  -2   0  -1  808.06   33.50
  -2   0  -1  986.22   28.14
  -2   0  -1  954.79   23.10
  -2   0  -1  929.74   28.01
  -2   0  -1  967.02   24.98
  -2   0  -1  960.58   25.23
   2   0   1  961.18   22.94
   2   0   1 1000.00   28.24
   2   0   1  965.80   25.13
  -3   0  -1    1.72    0.09
  -3   0  -1    1.71    0.11
  -3   0  -1    1.59    0.07
  -3   0  -1    1.77    0.09
  -3   0  -1    1.55    0.08
  -3   0  -1    1.65    0.09
   3   0   1    1.61    0.05
   3   0   1    1.67    0.05
   3   0   1    1.58    0.05
   3   0   1    1.87    0.12
   3   0   1    1.71    0.10
  -4   0  -1   43.21    1.20
  -4   0  -1   44.82    1.34
  -4   0  -1   42.71    1.19
  -4   0  -1   45.40    1.34
  -4   0  -1   43.15    1.10
   4   0   1   42.86    1.35
   4   0   1   43.74    1.33
   4   0   1   43.94    1.62
  -5   0  -1    6.47    0.25
  -5   0  -1    6.70    0.22
  -5   0  -1    7.49    0.31
  -5   0  -1    6.93    0.25
   5   0   1    6.82    0.28
   5   0   1    6.54    0.29
   5   0   1    6.63    0.35
  -6   0  -1    4.37    0.20
   6   0   1    4.38    0.23
   6   0   1    4.28    0.29
  -7   0  -1    1.26    0.11
   7   0   1    1.11    0.14
  -8   0  -1    2.22    0.16
  -8   1   1    5.60    0.26
   7  -1  -1   -0.02    0.03
  -7   1   1    0.04    0.03
   6  -1  -1    4.97    0.25
   6  -1  -1    5.09    0.33
  -6   1   1    5.21    0.22
   5  -1  -1    3.05    0.17
   5  -1  -1    3.43    0.24
  -5   1   1    3.31    0.15
   4  -1  -1   89.85    2.71
   4  -1  -1   91.03    3.28
   4  -1  -1   91.74    2.71
  -4   1   1   91.72    2.23
  -4   1   1   90.47    2.40
  -4   1   1   91.14    2.72
  -4   1   1   93.34    2.43
   3  -1  -1    5.28    0.22
   3  -1  -1    5.17    0.21
   3  -1  -1    5.17    0.16
   3  -1  -1    5.06    0.27
  -3   1   1    5.12    0.22
  -3   1   1    5.30    0.18
  -3   1   1    5.08    0.17
  -3   1   1    5.25    0.18
  -3   1   1    5.41    0.17
   2  -1  -1   41.68    1.26
   2  -1  -1   42.75    1.27
   2  -1  -1   41.99    1.53
   2  -1  -1   42.62    1.12
  -2   1   1   43.49    1.53
  -2   1   1   42.02    1.27
  -2   1   1   41.89    1.13
  -2   1   1   41.07    1.11
  -2   1   1   42.17    1.04
   1  -1  -1   28.90    0.69
   1  -1  -1   27.47    1.02
   1  -1  -1   28.74    0.76
   1  -1  -1   28.45    0.69
   1  -1  -1   27.91    0.84
  -1   1   1   27.00    1.02
  -1   1   1   28.74    0.75
  -1   1   1   29.00    0.76
  -1   1   1   27.37    0.84
  -1   1   1   28.55    0.69
  -1   1   1   28.46    0.86
   0  -1  -1   19.08    0.70
   0  -1  -1   20.24    0.48
   0  -1  -1   19.37    0.48
   0  -1  -1   19.36    0.53
   0  -1  -1   18.35    0.60
   0  -1  -1   18.89    0.59
   0   1   1   19.74    0.70
   0   1   1   18.86    0.48
   0   1   1   19.29    0.60
   0   1   1   19.75    0.59
   0   1   1   19.46    0.52
  -1  -1  -1    1.64    0.08
  -1  -1  -1    1.75    0.06
  -1  -1  -1    1.63    0.05
  -1  -1  -1    1.60    0.07
  -1  -1  -1    1.72    0.07
   1   1   1    1.62    0.05
   1   1   1    1.74    0.05
   1   1   1    1.82    0.08
  -2  -1  -1  721.89   21.40
  -2  -1  -1  704.43   21.16
  -2  -1  -1  717.35   17.28
  -2  -1  -1  750.43   18.91
  -2  -1  -1  677.15   25.31
   2   1   1  747.96   21.36
   2   1   1  667.65   25.32
   2   1   1  703.43   21.11
  -3  -1  -1    7.54    0.24
  -3  -1  -1    7.66    0.27
  -3  -1  -1    7.73    0.32
  -3  -1  -1    7.51    0.20
  -3  -1  -1    7.47    0.23
   3   1   1    7.40    0.27
   3   1   1    7.45    0.26
   3   1   1    7.57    0.33
  -4  -1  -1   63.27    1.90
  -4  -1  -1   65.70    2.29
  -4  -1  -1   62.19    1.55
  -4  -1  -1   64.56    1.70
  -4  -1  -1   64.86    1.70
   4   1   1   61.77    2.29
   4   1   1   64.27    1.91
   4   1   1   62.38    1.89
  -5  -1  -1    1.41    0.07
  -5  -1  -1    1.23    0.09
  -5  -1  -1    1.36    0.10
  -5  -1  -1    1.30    0.08
   5   1   1    1.22    0.10
   5   1   1    1.34    0.09
   5   1   1    1.41    0.13
  -6  -1  -1    0.15    0.04
   6   1   1    0.17    0.06
   6   1   1    0.19    0.05
  -7  -1  -1    6.05    0.26
   7   1   1    6.57    0.38
   7   1   1    5.81    0.28
  -8  -1  -1    0.00    0.03
   8   1   1    0.01    0.04
  -9  -1  -1    1.72    0.15
  -7   2   1    0.22    0.06
   6  -2  -1    2.56    0.18
  -6   2   1    2.60    0.15
   5  -2  -1    7.90    0.34
   5  -2  -1    7.83    0.42
  -5   2   1    7.80    0.29
  -5   2   1    7.51    0.26
   4  -2  -1   42.85    1.34
   4  -2  -1   42.15    1.62
   4  -2  -1   42.70    1.15
  -4   2   1   42.59    1.17
  -4   2   1   43.24    1.19
  -4   2   1   42.50    1.34
  -4   2   1   42.83    1.09
   3  -2  -1    9.95    0.27
   3  -2  -1   10.53    0.38
   3  -2  -1   10.44    0.27
   3  -2  -1   10.11    0.46
   3  -2  -1   10.24    0.27
  -3   2   1   10.34    0.33
  -3   2   1   10.37    0.33
  -3   2   1   10.94    0.39
  -3   2   1   10.64    0.30
   2  -2  -1    2.67    0.14
   2  -2  -1    2.83    0.13
   2  -2  -1    2.83    0.09
   2  -2  -1    2.97    0.10
   2  -2  -1    2.81    0.13
   2  -2  -1    2.59    0.16
   2  -2  -1    2.70    0.11
  -2   2   1    2.95    0.15
  -2   2   1    2.77    0.12
  -2   2   1    2.74    0.11
  -2   2   1    2.75    0.16
  -2   2   1    2.69    0.11
   1  -2  -1   46.17    1.25
   1  -2  -1   46.83    1.67
   1  -2  -1   47.55    1.14
   1  -2  -1   46.65    1.39
   1  -2  -1   46.84    1.41
   1  -2  -1   46.05    1.25
  -1   2   1   47.62    1.41
  -1   2   1   46.19    1.39
  -1   2   1   45.60    1.15
  -1   2   1   47.59    1.25
  -1   2   1   46.75    1.23
  -1   2   1   46.46    1.66
   0  -2  -1   45.02    1.57
   0  -2  -1   43.51    1.31
   0  -2  -1   41.37    1.08
   0  -2  -1   45.14    1.18
   0  -2  -1   43.67    1.33
   0  -2  -1   47.41    1.18
   0   2   1   42.78    1.56
   0   2   1   45.44    1.17
   0   2   1   43.69    1.31
   0   2   1   46.19    1.09
   0   2   1   43.40    1.33
  -1  -2  -1  194.76    5.35
  -1  -2  -1  195.78    5.37
  -1  -2  -1  185.89    4.84
  -1  -2  -1  186.75    6.06
   1   2   1  182.13    4.76
   1   2   1  187.61    4.82
   1   2   1  188.29    5.33
   1   2   1  202.61    5.84
  -2  -2  -1   60.32    1.49
  -2  -2  -1   58.60    2.00
  -2  -2  -1   55.89    1.66
  -2  -2  -1   55.61    1.45
   2   2   1   53.75    1.66
   2   2   1   55.09    1.98
  -3  -2  -1   37.72    1.03
  -3  -2  -1   39.84    1.16
  -3  -2  -1   39.03    1.38
  -3  -2  -1   37.79    0.93
   3   2   1   38.81    1.16
   3   2   1   38.16    1.14
   3   2   1   37.66    1.38
  -4  -2  -1   27.38    0.66
  -4  -2  -1   26.30    0.84
  -4  -2  -1   26.95    0.76
  -4  -2  -1   26.71    1.01
   4   2   1   27.33    0.84
   4   2   1   26.80    1.01
   4   2   1   26.97    0.82
  -5  -2  -1    4.83    0.21
  -5  -2  -1    4.76    0.20
  -5  -2  -1    4.72    0.18
   5   2   1    4.63    0.19
   5   2   1    4.95    0.27
   5   2   1    4.84    0.21
  -6  -2  -1    1.90    0.12
   6   2   1    1.89    0.11
   6   2   1    2.07    0.12
   6   2   1    1.96    0.17
  -7  -2  -1   20.12    0.65
   7   2   1   21.03    0.69
   7   2   1   21.31    0.90
  -8  -2  -1    0.87    0.11
  -9  -2  -1   10.96    0.43
  -7   3   1    9.49    0.38
   6  -3  -1    6.96    0.35
  -6   3   1    6.76    0.27
  -6   3   1    7.00    0.29
   5  -3  -1    0.09    0.04
   5  -3  -1   -0.01    0.03
  -5   3   1    0.09    0.04
  -5   3   1    0.07    0.05
   4  -3  -1    6.86    0.19
   4  -3  -1    7.07    0.38
   4  -3  -1    7.21    0.32
  -4   3   1    6.89    0.27
  -4   3   1    6.99    0.26
  -4   3   1    7.32    0.25
   3  -3  -1    1.63    0.13
   3  -3  -1    1.70    0.10
   3  -3  -1    1.69    0.08
   3  -3  -1    1.62    0.14
   3  -3  -1    1.91    0.13
  -3   3   1    1.81    0.10
  -3   3   1    1.88    0.11
  -3   3   1    1.78    0.13
  -3   3   1    1.73    0.10
   2  -3  -1    6.89    0.28
   2  -3  -1    6.83    0.33
   2  -3  -1    6.98    0.21
   2  -3  -1    6.85    0.30
   2  -3  -1    7.10    0.25
   2  -3  -1    7.11    0.26
  -2   3   1    6.92    0.22
  -2   3   1    7.13    0.32
  -2   3   1    6.95    0.24
  -2   3   1    7.35    0.30
  -2   3   1    7.02    0.24
   1  -3  -1  319.74   11.96
   1  -3  -1  325.54    9.04
   1  -3  -1  320.39    8.17
   1  -3  -1  313.40   10.09
   1  -3  -1  321.57    8.83
   1  -3  -1  325.10   10.18
  -1   3   1  333.42   10.26
  -1   3   1  319.48   11.78
  -1   3   1  305.72    8.85
  -1   3   1  305.42    8.91
  -1   3   1  302.42    9.78
  -1   3   1  319.33    8.24
   0  -3  -1   15.95    0.56
   0  -3  -1   16.77    0.49
   0  -3  -1   17.09    0.55
   0  -3  -1   17.14    0.56
   0  -3  -1   17.97    0.63
   0  -3  -1   17.57    0.51
   0  -3  -1   16.92    0.44
   0   3   1   16.93    0.48
   0   3   1   16.25    0.55
   0   3   1   17.39    0.45
   0   3   1   17.34    0.56
   0   3   1   17.25    0.48
   0   3   1   17.04    0.62
  -1  -3  -1  101.15    2.60
  -1  -3  -1  100.65    2.39
  -1  -3  -1   99.16    2.93
  -1  -3  -1  102.92    2.61
  -1  -3  -1   97.32    2.90
   1   3   1   96.41    2.53
   1   3   1   99.68    2.92
   1   3   1   99.32    2.60
   1   3   1   92.73    2.46
  -2  -3  -1   17.72    0.44
  -2  -3  -1   17.85    0.59
  -2  -3  -1   17.96    0.50
  -2  -3  -1   17.86    0.51
  -2  -3  -1   16.89    0.56
   2   3   1   18.62    0.57
   2   3   1   17.47    0.63
   2   3   1   16.33    0.55
  -3  -3  -1    6.29    0.25
  -3  -3  -1    5.69    0.24
  -3  -3  -1    5.97    0.16
  -3  -3  -1    6.08    0.22
  -3  -3  -1    5.71    0.21
   3   3   1    5.65    0.25
   3   3   1    6.40    0.23
   3   3   1    5.94    0.21
  -4  -3  -1    0.06    0.02
  -4  -3  -1    0.09    0.01
  -4  -3  -1    0.10    0.03
  -4  -3  -1    0.09    0.03
  -4  -3  -1    0.05    0.02
   4   3   1    0.07    0.03
   4   3   1    0.10    0.02
   4   3   1    0.14    0.03
   4   3   1    0.07    0.03
  -5  -3  -1  118.89    3.23
   5   3   1  123.12    4.35
   5   3   1  121.19    3.59
   5   3   1  128.74    3.60
  -6  -3  -1    6.38    0.26
   6   3   1    6.12    0.23
   6   3   1    6.03    0.33
   6   3   1    7.10    0.25
  -7  -3  -1    7.64    0.31
   7   3   1    7.88    0.28
   7   3   1    8.39    0.43
  -8  -3  -1    4.19    0.22
  -9  -3  -1    0.09    0.05
  -6   4   1    0.08    0.07
  -6   4   1    0.06    0.05
   5  -4  -1   12.38    0.52
  -5   4   1   12.46    0.44
  -5   4   1   12.32    0.41
   4  -4  -1    0.14    0.03
   4  -4  -1    0.12    0.06
   4  -4  -1    0.18    0.06
  -4   4   1    0.09    0.04
  -4   4   1    0.10    0.05
  -4   4   1    0.18    0.05
   3  -4  -1   60.93    1.85
   3  -4  -1   59.66    1.48
   3  -4  -1   59.83    2.20
  -3   4   1   60.72    1.86
  -3   4   1   58.72    1.64
  -3   4   1   59.39    1.62
  -3   4   1   58.99    1.50
   2  -4  -1   12.84    0.42
   2  -4  -1   12.98    0.44
   2  -4  -1   12.69    0.47
   2  -4  -1   13.06    0.37
   2  -4  -1   12.74    0.55
  -2   4   1   13.31    0.38
  -2   4   1   12.81    0.41
  -2   4   1   12.93    0.41
  -2   4   1   13.65    0.49
   1  -4  -1   36.96    0.92
   1  -4  -1   35.65    1.33
   1  -4  -1   35.74    1.03
   1  -4  -1   37.10    1.13
   1  -4  -1   35.58    1.01
  -1   4   1   38.74    1.01
  -1   4   1   36.41    1.32
  -1   4   1   35.75    0.93
  -1   4   1   35.57    1.15
  -1   4   1   35.12    1.00
   0  -4  -1    8.95    0.31
   0  -4  -1    9.31    0.36
   0  -4  -1    9.02    0.29
   0  -4  -1    8.79    0.35
   0  -4  -1    9.45    0.33
   0  -4  -1    8.75    0.26
   0   4   1    9.29    0.29
   0   4   1    9.43    0.27
   0   4   1    8.96    0.35
   0   4   1    8.85    0.35
   0   4   1    9.22    0.29
   0   4   1    8.75    0.33
  -1  -4  -1   99.94    2.99
  -1  -4  -1   98.47    2.94
  -1  -4  -1  101.09    2.44
  -1  -4  -1  102.12    2.64
  -1  -4  -1  102.16    2.64
   1   4   1   95.09    2.94
   1   4   1  101.61    2.42
   1   4   1   98.47    2.96
   1   4   1  101.58    2.64
   1   4   1  100.03    2.41
  -2  -4  -1    0.17    0.04
  -2  -4  -1    0.08    0.04
  -2  -4  -1    0.14    0.02
  -2  -4  -1    0.16    0.03
   2   4   1    0.13    0.03
   2   4   1    0.17    0.04
  -3  -4  -1   71.03    2.23
  -3  -4  -1   72.14    2.19
  -3  -4  -1   74.87    1.97
  -3  -4  -1   75.29    1.98
  -3  -4  -1   74.49    1.79
   3   4   1   75.56    2.19
   3   4   1   73.23    2.58
   3   4   1   74.77    2.18
  -4  -4  -1   16.47    0.60
  -4  -4  -1   15.71    0.55
  -4  -4  -1   15.17    0.48
  -4  -4  -1   15.46    0.40
  -4  -4  -1   15.40    0.52
   4   4   1   15.91    0.51
   4   4   1   15.29    0.60
   4   4   1   15.55    0.50
  -5  -4  -1   34.64    1.24
  -5  -4  -1   33.95    0.95
   5   4   1   32.50    1.00
   5   4   1   33.80    1.24
   5   4   1   32.27    1.01
  -6  -4  -1    1.81    0.12
   6   4   1    1.82    0.15
   6   4   1    1.84    0.09
   6   4   1    1.91    0.08
  -7  -4  -1   22.12    0.70
   7   4   1   22.65    0.93
  -8  -4  -1    2.40    0.16
  -9  -4  -1    0.07    0.05
  -6   5   1    3.56    0.20
   5  -5  -1   10.40    0.47
  -5   5   1    9.44    0.35
   4  -5  -1    1.69    0.16
   4  -5  -1    2.15    0.10
   4  -5  -1    2.31    0.20
  -4   5   1    1.99    0.14
  -4   5   1    2.12    0.14
  -4   5   1    2.04    0.14
   3  -5  -1    0.13    0.05
   3  -5  -1    0.01    0.03
   3  -5  -1    0.04    0.02
  -3   5   1    0.10    0.05
  -3   5   1    0.05    0.03
  -3   5   1    0.05    0.03
   2  -5  -1   13.92    0.48
   2  -5  -1   14.15    0.52
   2  -5  -1   13.47    0.39
   2  -5  -1   13.21    0.58
  -2   5   1   13.46    0.52
  -2   5   1   13.49    0.44
  -2   5   1   13.28    0.40
   1  -5  -1   41.98    1.23
   1  -5  -1   43.21    1.35
   1  -5  -1   43.74    1.57
   1  -5  -1   42.63    1.21
   1  -5  -1   43.85    1.09
  -1   5   1   42.74    1.37
  -1   5   1   43.23    1.19
  -1   5   1   42.98    1.10
  -1   5   1   42.54    1.56
   0  -5  -1   12.67    0.45
   0  -5  -1   12.66    0.35
   0  -5  -1   12.36    0.47
   0  -5  -1   12.57    0.48
   0  -5  -1   12.05    0.42
   0   5   1   12.70    0.48
   0   5   1   11.73    0.44
   0   5   1   12.25    0.38
   0   5   1   12.32    0.46
   0   5   1   12.64    0.39
   0   5   1   12.24    0.35
  -1  -5  -1    1.83    0.12
  -1  -5  -1    1.93    0.12
  -1  -5  -1    1.97    0.14
  -1  -5  -1    2.05    0.09
   1   5   1    1.75    0.11
   1   5   1    2.00    0.07
   1   5   1    1.88    0.09
   1   5   1    2.16    0.13
   1   5   1    1.56    0.06
  -2  -5  -1   11.13    0.31
  -2  -5  -1   10.98    0.39
  -2  -5  -1   11.24    0.38
  -2  -5  -1   10.97    0.44
   2   5   1   11.30    0.41
   2   5   1   10.96    0.39
  -3  -5  -1    4.36    0.23
  -3  -5  -1    4.16    0.13
  -3  -5  -1    4.39    0.19
   3   5   1    4.23    0.18
   3   5   1    4.35    0.19
  -4  -5  -1   11.83    0.41
  -4  -5  -1   12.78    0.49
   4   5   1   12.76    0.42
   4   5   1   12.34    0.47
   4   5   1   12.25    0.41
  -5  -5  -1    0.13    0.04
   5   5   1    0.20    0.03
   5   5   1    0.22    0.04
   5   5   1    0.21    0.05
   5   5   1    0.39    0.04
  -6  -5  -1    0.71    0.09
  -7  -5  -1    2.64    0.16
  -8  -5  -1    0.03    0.03
  -5   6   1    1.55    0.14
   4  -6  -1    5.95    0.33
   4  -6  -1    5.88    0.21
  -4   6   1    6.00    0.25
   3  -6  -1    5.48    0.20
   3  -6  -1    4.96    0.29
  -3   6   1    5.28    0.22
   2  -6  -1    2.86    0.14
   2  -6  -1    3.15    0.20
  -2   6   1    2.99    0.20
  -2   6   1    3.15    0.16
   1  -6  -1   16.17    0.46
   1  -6  -1   16.06    0.58
   1  -6  -1   15.77    0.55
  -1   6   1   15.46    0.49
  -1   6   1   15.42    0.59
  -1   6   1   15.62    0.46
   0  -6  -1    1.27    0.08
   0  -6  -1    1.27    0.11
   0  -6  -1    1.28    0.14
   0   6   1    1.15    0.11
   0   6   1    1.05    0.08
   0   6   1    1.16    0.08
  -1  -6  -1   35.52    1.04
  -1  -6  -1   35.88    0.91
  -1  -6  -1   34.81    1.17
   1   6   1   35.12    1.14
   1   6   1   35.70    0.98
  -2  -6  -1  195.20    5.85
  -2  -6  -1  195.58    5.17
  -2  -6  -1  200.18    4.77
   2   6   1  198.71    5.80
  -3  -6  -1    6.56    0.32
  -3  -6  -1    6.44    0.27
   3   6   1    6.63    0.27
  -4  -6  -1    4.76    0.22
  -4  -6  -1    4.73    0.27
   4   6   1    5.08    0.21
  -5  -6  -1   26.33    0.81
   5   6   1   27.32    0.83
   5   6   1   26.46    0.82
  -6  -6  -1    0.40    0.07
  -7  -6  -1    3.82    0.21
  -8  -6  -1    7.35    0.33
   4  -7  -1    0.32    0.06
  -4   7   1    0.34    0.09
   3  -7  -1    6.37    0.24
  -3   7   1    6.08    0.26
   2  -7  -1    1.69    0.11
  -2   7   1    1.81    0.17
  -2   7   1    2.03    0.14
   1  -7  -1    0.50    0.07
   1  -7  -1    0.62    0.11
  -1   7   1    0.61    0.11
  -1   7   1    0.58    0.08
   0  -7  -1    6.02    0.22
   0  -7  -1    6.30    0.30
   0   7   1    6.06    0.30
   0   7   1    5.95    0.20
  -1  -7  -1   20.62    0.56
  -1  -7  -1   20.83    0.76
  -1  -7  -1   18.99    0.66
   1   7   1   20.63    0.72
   1   7   1   19.33    0.58
  -2  -7  -1   28.27    1.01
  -2  -7  -1   28.81    0.75
  -2  -7  -1   28.26    0.88
   2   7   1   28.68    0.95
  -3  -7  -1   20.32    0.77
  -3  -7  -1   20.13    0.67
   3   7   1   20.77    0.70
  -4  -7  -1    5.32    0.30
  -4  -7  -1    5.24    0.26
   4   7   1    5.61    0.24
  -5  -7  -1    1.96    0.15
   5   7   1    2.35    0.12
  -6  -7  -1    4.79    0.24
  -7  -7  -1    2.85    0.19
  -8  -7  -1    2.88    0.20
   2  -8  -1    0.11    0.04
  -2   8   1    0.07    0.08
   1  -8  -1   46.73    1.21
  -1   8   1   46.27    1.52
  -1   8   1   45.02    1.17
   0  -8  -1    2.95    0.21
   0  -8  -1    3.23    0.15
   0   8   1    2.96    0.21
  -1  -8  -1    6.02    0.23
  -1  -8  -1    5.62    0.30
   1   8   1    6.25    0.31
  -2  -8  -1    0.46    0.06
  -2  -8  -1    0.32    0.08
   2   8   1    0.58    0.10
  -3  -8  -1    7.11    0.33
   3   8   1    7.50    0.32
  -4  -8  -1    0.03    0.04
   4   8   1    0.00    0.02
  -5  -8  -1   13.19    0.51
   5   8   1   13.94    0.46
  -6  -8  -1    0.95    0.13
  -7  -8  -1    2.41    0.18
   1  -9  -1    1.70    0.13
   0  -9  -1    8.49    0.31
  -1  -9  -1    3.14    0.23
  -1  -9  -1    2.90    0.15
  -2  -9  -1    0.25    0.09
  -3  -9  -1    8.19    0.39
  -4  -9  -1    1.32    0.17
  -5  -9  -1    0.36    0.09
  -6  -9  -1    7.37    0.36
  -5  -9   2    0.66    0.11
  -5  -9   2    0.69    0.15
  -4  -9   2    5.16    0.34
  -4  -9   2    5.49    0.27
   3   9  -2    2.69    0.12
  -3  -9   2    2.55    0.23
  -3  -9   2    2.80    0.19
  -2  -9   2    2.75    0.20
  -2  -9   2    3.09    0.25
  -1  -9   2    3.14    0.25
  -1  -9   2    2.96    0.21
   0  -9   2    0.02    0.04
   0  -9   2   -0.01    0.05
  -6  -8   2   11.82    0.42
  -6  -8   2   11.51    0.54
  -5  -8   2    0.18    0.07
  -5  -8   2    0.31    0.07
  -4  -8   2    4.57    0.23
  -4  -8   2    5.02    0.31
   3   8  -2    2.88    0.11
  -3  -8   2    3.00    0.18
  -3  -8   2    3.05    0.23
   2   8  -2    0.97    0.09
   2   8  -2    1.01    0.09
  -2  -8   2    0.85    0.14
  -2  -8   2    0.95    0.12
   1   8  -2    1.10    0.11
  -1  -8   2    1.30    0.14
  -1  -8   2    1.14    0.16
   0   8  -2   30.06    1.01
   0  -8   2   29.90    1.07
   0  -8   2   29.93    0.95
  -1   8  -2    0.08    0.04
   1  -8   2    0.04    0.05
   1  -8   2    0.11    0.04
   1  -8   2    0.04    0.06
   2  -8   2    0.06    0.03
   2  -8   2    0.14    0.07
  -7  -7   2    2.19    0.14
  -6  -7   2    5.20    0.22
  -6  -7   2    5.33    0.31
  -5  -7   2   10.27    0.35
  -5  -7   2   10.05    0.46
  -4  -7   2   22.25    0.82
  -4  -7   2   21.63    0.66
  -3  -7   2    0.56    0.11
  -3  -7   2    0.51    0.07
   2   7  -2   15.42    0.51
   2   7  -2   16.02    0.51
  -2  -7   2   14.79    0.61
  -2  -7   2   14.37    0.50
   1   7  -2    1.94    0.13
  -1  -7   2    1.82    0.13
  -1  -7   2    1.67    0.19
   0   7  -2    0.26    0.06
   0  -7   2    0.36    0.05
   0  -7   2    0.23    0.06
   0  -7   2    0.19    0.07
  -1   7  -2   23.49    0.81
   1  -7   2   22.95    0.83
   1  -7   2   22.58    0.64
   1  -7   2   23.05    0.75
  -2   7  -2    0.29    0.08
  -2   7  -2    0.31    0.05
   2  -7   2    0.17    0.07
   2  -7   2    0.27    0.05
   2  -7   2    0.30    0.08
  -3   7  -2   11.46    0.36
  -3   7  -2   11.90    0.51
   3  -7   2   11.11    0.37
  -4   7  -2    6.51    0.27
   4  -7   2    6.55    0.25
  -8  -6   2    0.02    0.03
  -7  -6   2    1.49    0.10
  -6  -6   2    1.10    0.15
  -6  -6   2    1.04    0.08
  -5  -6   2    0.17    0.06
  -5  -6   2    0.15    0.03
  -4  -6   2   32.03    1.11
  -4  -6   2   33.10    0.90
  -3  -6   2   12.35    0.38
  -3  -6   2   11.39    0.49
   2   6  -2    8.20    0.29
   2   6  -2    8.80    0.30
   2   6  -2    8.57    0.30
  -2  -6   2    8.34    0.30
  -2  -6   2    8.32    0.38
   1   6  -2   13.95    0.48
  -1  -6   2   14.29    0.46
  -1  -6   2   13.60    0.54
   0   6  -2    5.45    0.25
   0   6  -2    5.71    0.17
   0  -6   2    5.86    0.19
   0  -6   2    5.84    0.25
   0  -6   2    5.36    0.29
  -1   6  -2    6.15    0.23
  -1   6  -2    7.22    0.31
   1  -6   2    6.70    0.32
   1  -6   2    6.45    0.28
   1  -6   2    6.94    0.33
   1  -6   2    6.91    0.23
  -2   6  -2   17.93    0.49
  -2   6  -2   18.13    0.66
   2  -6   2   18.44    0.51
   2  -6   2   17.39    0.65
   2  -6   2   17.85    0.74
   2  -6   2   17.28    0.60
  -3   6  -2   10.11    0.32
  -3   6  -2    9.57    0.43
   3  -6   2    9.60    0.32
   3  -6   2    9.93    0.49
  -4   6  -2    8.65    0.30
   4  -6   2    8.37    0.29
  -5   6  -2    3.46    0.19
   5  -6   2    3.54    0.16
  -8  -5   2   10.28    0.36
  -7  -5   2   10.26    0.34
  -6  -5   2    0.14    0.03
  -6  -5   2    0.08    0.05
  -5  -5   2   20.50    0.56
  -5  -5   2   19.90    0.72
  -4  -5   2   13.07    0.37
  -4  -5   2   13.33    0.37
  -4  -5   2   13.00    0.51
  -3  -5   2   28.05    0.91
  -3  -5   2   26.40    0.99
  -3  -5   2   26.10    0.72
  -3  -5   2   26.93    0.73
   2   5  -2   50.07    1.43
   2   5  -2   48.25    1.43
  -2  -5   2   49.41    1.30
  -2  -5   2   47.70    1.73
  -2  -5   2   47.67    1.53
   1   5  -2    2.07    0.11
  -1  -5   2    1.86    0.13
  -1  -5   2    1.92    0.11
  -1  -5   2    2.18    0.15
  -1  -5   2    2.29    0.08
  -1  -5   2    2.54    0.13
   0   5  -2    5.89    0.25
   0   5  -2    6.62    0.26
   0   5  -2    6.40    0.19
   0  -5   2    6.32    0.26
   0  -5   2    6.61    0.28
   0  -5   2    6.44    0.20
   0  -5   2    6.35    0.24
   0  -5   2    5.71    0.28
  -1   5  -2   56.61    1.36
  -1   5  -2   56.05    1.72
  -1   5  -2   54.39    1.50
   1  -5   2   56.10    1.74
   1  -5   2   55.79    1.72
   1  -5   2   55.89    1.39
   1  -5   2   57.04    2.02
   1  -5   2   54.63    1.53
  -2   5  -2   58.15    1.56
  -2   5  -2   55.01    1.42
  -2   5  -2   59.20    1.78
   2  -5   2   58.00    1.43
   2  -5   2   57.84    2.09
   2  -5   2   56.07    1.78
   2  -5   2   56.38    1.77
   2  -5   2   55.77    1.59
  -3   5  -2   20.22    0.72
  -3   5  -2   19.63    0.55
   3  -5   2   20.57    0.56
   3  -5   2   18.82    0.73
   3  -5   2   20.14    0.69
   3  -5   2   19.91    0.83
   3  -5   2   20.32    0.65
  -4   5  -2   39.24    1.02
  -4   5  -2   39.72    1.29
   4  -5   2   39.01    1.52
   4  -5   2   37.68    1.01
   4  -5   2   38.17    1.31
  -5   5  -2    5.52    0.23
   5  -5   2    5.29    0.20
   5  -5   2    5.23    0.32
  -6   5  -2    0.65    0.10
   6  -5   2    0.39    0.12
   6  -5   2    0.45    0.06
  -8  -4   2    6.19    0.25
   7   4  -2   34.71    1.37
  -7  -4   2   33.88    0.96
   6   4  -2    0.66    0.11
  -6  -4   2    0.54    0.08
  -6  -4   2    0.67    0.05
   5   4  -2    3.62    0.22
  -5  -4   2    3.28    0.19
   4   4  -2   15.79    0.65
  -4  -4   2   16.30    0.57
  -4  -4   2   16.24    0.65
  -3  -4   2    0.02    0.03
  -3  -4   2    0.04    0.01
  -3  -4   2    0.05    0.03
  -3  -4   2    0.10    0.01
  -2  -4   2    1.17    0.09
  -2  -4   2    1.30    0.06
  -2  -4   2    1.26    0.06
  -2  -4   2    1.24    0.07
  -2  -4   2    1.29    0.10
   1   4  -2    0.90    0.06
   1   4  -2    0.96    0.06
   1   4  -2    0.77    0.05
  -1  -4   2    0.82    0.08
  -1  -4   2    0.86    0.05
  -1  -4   2    0.84    0.05
  -1  -4   2    0.83    0.04
  -1  -4   2    0.76    0.06
   0   4  -2   35.18    1.09
   0   4  -2   34.76    0.95
   0   4  -2   36.13    0.95
   0   4  -2   35.22    1.10
   0  -4   2   34.93    1.13
   0  -4   2   35.32    0.89
   0  -4   2   38.03    1.31
   0  -4   2   35.88    1.10
   0  -4   2   35.80    0.98
  -1   4  -2    2.69    0.15
  -1   4  -2    2.64    0.09
  -1   4  -2    2.47    0.13
  -1   4  -2    2.60    0.11
  -1   4  -2    2.78    0.10
   1  -4   2    2.53    0.13
   1  -4   2    2.75    0.15
   1  -4   2    2.60    0.10
   1  -4   2    2.73    0.16
   1  -4   2    2.66    0.15
  -2   4  -2    8.67    0.34
  -2   4  -2    8.70    0.27
  -2   4  -2    8.85    0.30
  -2   4  -2    9.05    0.36
  -2   4  -2    9.06    0.30
   2  -4   2    9.14    0.32
   2  -4   2    9.57    0.37
   2  -4   2    8.99    0.27
   2  -4   2    8.58    0.34
   2  -4   2    8.93    0.41
  -3   4  -2    0.06    0.03
  -3   4  -2    0.05    0.03
  -3   4  -2   -0.02    0.03
  -3   4  -2    0.00    0.02
   3  -4   2    0.03    0.03
   3  -4   2    0.05    0.04
   3  -4   2    0.05    0.02
   3  -4   2    0.03    0.03
   3  -4   2    0.05    0.04
   3  -4   2    0.03    0.03
  -4   4  -2    9.76    0.41
  -4   4  -2    9.46    0.32
  -4   4  -2    9.43    0.35
   4  -4   2    9.55    0.48
   4  -4   2    9.31    0.42
   4  -4   2    9.68    0.30
  -5   4  -2    0.07    0.06
   5  -4   2    0.06    0.02
   5  -4   2    0.03    0.05
  -6   4  -2    5.96    0.26
   6  -4   2    5.72    0.35
   6  -4   2    5.90    0.19
  -8  -3   2    2.15    0.13
   7   3  -2    0.04    0.05
  -7  -3   2    0.08    0.03
   6   3  -2   28.89    1.15
  -6  -3   2   28.08    0.79
   5   3  -2    1.79    0.15
  -5  -3   2    1.70    0.07
  -5  -3   2    1.78    0.12
  -5  -3   2    1.75    0.06
   4   3  -2   11.52    0.50
  -4  -3   2   11.76    0.42
   3   3  -2    1.13    0.09
  -3  -3   2    0.91    0.08
  -3  -3   2    1.02    0.09
  -2  -3   2    7.30    0.28
  -2  -3   2    7.30    0.31
  -2  -3   2    7.00    0.23
   1   3  -2  261.03    7.96
   1   3  -2  258.99    7.97
  -1  -3   2  281.38    7.70
  -1  -3   2  270.24    7.14
  -1  -3   2  262.89    8.08
  -1  -3   2  242.64    7.08
  -1  -3   2  262.21    7.03
   0   3  -2   35.18    0.93
   0   3  -2   36.26    0.92
   0   3  -2   34.78    1.06
   0   3  -2   34.25    1.06
   0   3  -2   35.12    1.06
   0  -3   2   34.71    0.94
   0  -3   2   35.14    1.09
   0  -3   2   35.86    0.95
   0  -3   2   34.28    0.86
   0  -3   2   35.68    1.07
  -1   3  -2   31.12    0.97
  -1   3  -2   31.82    0.78
  -1   3  -2   31.32    0.96
  -1   3  -2   30.62    0.78
  -1   3  -2   32.83    0.86
  -1   3  -2   31.67    0.86
   1  -3   2   29.95    0.86
   1  -3   2   31.99    0.87
   1  -3   2   29.96    0.98
   1  -3   2   31.69    0.79
   1  -3   2   32.16    1.16
   1  -3   2   31.08    0.98
  -2   3  -2   73.83    1.82
  -2   3  -2   71.70    2.21
  -2   3  -2   74.38    1.98
  -2   3  -2   75.01    2.22
  -2   3  -2   73.57    1.96
   2  -3   2   74.70    2.21
   2  -3   2   73.53    2.00
   2  -3   2   73.96    2.65
   2  -3   2   76.16    2.23
   2  -3   2   74.93    1.82
   2  -3   2   73.28    1.97
  -3   3  -2   47.20    1.30
  -3   3  -2   47.14    1.32
  -3   3  -2   47.65    1.49
  -3   3  -2   47.83    1.21
   3  -3   2   48.14    1.34
   3  -3   2   48.07    1.20
   3  -3   2   49.40    1.78
   3  -3   2   47.57    1.45
   3  -3   2   49.39    1.51
   3  -3   2   47.19    1.32
  -4   3  -2    2.94    0.15
  -4   3  -2    2.97    0.16
  -4   3  -2    3.18    0.15
  -4   3  -2    3.18    0.19
   4  -3   2    3.00    0.15
   4  -3   2    3.23    0.12
   4  -3   2    3.15    0.20
   4  -3   2    2.95    0.22
  -5   3  -2   25.68    0.80
  -5   3  -2   26.25    0.73
  -5   3  -2   26.88    0.80
   5  -3   2   25.61    0.93
   5  -3   2   27.14    0.69
   5  -3   2   27.68    1.10
  -6   3  -2    3.97    0.20
  -6   3  -2    3.92    0.21
   6  -3   2    3.96    0.13
   6  -3   2    4.25    0.27
  -7   3  -2    0.36    0.08
  -7   3  -2    0.45    0.09
  -8  -2   2   12.45    0.42
  -7  -2   2    1.26    0.09
   6   2  -2    5.68    0.34
  -6  -2   2    5.89    0.21
   5   2  -2   35.20    1.36
  -5  -2   2   34.19    0.95
  -5  -2   2   34.82    0.94
  -5  -2   2   37.58    1.09
   4   2  -2    0.41    0.07
  -4  -2   2    0.55    0.06
   3   2  -2   23.06    0.90
  -3  -2   2   24.22    0.90
  -3  -2   2   23.88    0.75
   2   2  -2  113.60    4.75
  -2  -2   2  120.24    4.12
  -1  -2   2   51.79    1.32
  -1  -2   2   51.21    1.50
   0   2  -2  104.81    3.19
   0   2  -2  110.77    3.04
   0  -2   2  104.75    2.65
   0  -2   2   99.93    2.88
   0  -2   2  102.91    2.98
   0  -2   2   98.53    3.43
  -1   2  -2  269.07    6.84
  -1   2  -2  269.90    8.61
  -1   2  -2  276.61    6.89
  -1   2  -2  274.16    8.19
  -1   2  -2  271.14    8.33
  -1   2  -2  293.80    7.46
  -1   2  -2  267.36    7.54
   1  -2   2  271.90    7.52
   1  -2   2  269.36    8.68
   1  -2   2  274.26    6.99
   1  -2   2  262.15    7.50
   1  -2   2  248.29   10.50
   1  -2   2  268.08    7.62
  -2   2  -2    3.22    0.15
  -2   2  -2    3.05    0.12
  -2   2  -2    3.17    0.12
  -2   2  -2    3.03    0.13
  -2   2  -2    3.03    0.14
   2  -2   2    3.02    0.17
   2  -2   2    2.89    0.13
   2  -2   2    3.09    0.15
   2  -2   2    3.01    0.13
   2  -2   2    2.86    0.10
   2  -2   2    2.66    0.15
   2  -2   2    3.08    0.13
  -3   2  -2   18.75    0.62
  -3   2  -2   17.38    0.53
  -3   2  -2   18.57    0.50
  -3   2  -2   17.73    0.54
   3  -2   2   17.93    0.73
   3  -2   2   17.37    0.61
   3  -2   2   18.59    0.63
   3  -2   2   18.39    0.58
   3  -2   2   18.00    0.55
   3  -2   2   19.19    0.54
   3  -2   2   18.36    0.48
  -4   2  -2    8.03    0.34
  -4   2  -2    8.15    0.27
  -4   2  -2    8.34    0.30
  -4   2  -2    8.30    0.30
  -4   2  -2    8.78    0.35
   4  -2   2    8.87    0.30
   4  -2   2    8.51    0.29
   4  -2   2    8.45    0.36
   4  -2   2    8.17    0.24
   4  -2   2    8.65    0.42
   4  -2   2    8.14    0.30
  -5   2  -2    0.78    0.09
  -5   2  -2    0.73    0.08
  -5   2  -2    0.70    0.09
   5  -2   2    0.67    0.11
   5  -2   2    0.68    0.05
  -6   2  -2    1.80    0.13
  -6   2  -2    2.03    0.14
   6  -2   2    2.16    0.18
  -7   2  -2   33.15    1.00
  -7   2  -2   34.17    0.93
   7  -2   2   33.24    1.18
  -8   2  -2    1.40    0.15
  -8   2  -2    1.41    0.15
  -8  -1   2    0.03    0.03
  -7  -1   2   10.85    0.37
   6   1  -2    0.58    0.12
  -6  -1   2    0.43    0.06
   5   1  -2    5.21    0.31
  -5  -1   2    5.23    0.19
   4   1  -2  122.04    4.43
  -4  -1   2  121.96    3.23
  -4  -1   2  125.89    3.66
  -4  -1   2  126.33    3.23
  -4  -1   2  128.02    3.65
   3   1  -2   66.93    2.41
  -3  -1   2   67.21    2.41
  -3  -1   2   67.16    1.96
   2   1  -2   11.35    0.46
  -2  -1   2   10.45    0.33
  -2  -1   2   11.73    0.45
  -1  -1   2  249.30    7.30
  -1  -1   2  244.94    9.25
   0   1  -2   -0.08    0.01
   0   1  -2   -0.08    0.01
   0  -1   2   -0.04    0.01
   0  -1   2   -0.09    0.01
   0  -1   2   -0.09    0.01
   0  -1   2   -0.09    0.01
   0  -1   2   -0.07    0.01
  -1   1  -2    0.19    0.03
  -1   1  -2    0.17    0.02
  -1   1  -2    0.25    0.03
  -1   1  -2    0.19    0.03
  -1   1  -2    0.20    0.02
   1  -1   2    0.15    0.03
   1  -1   2    0.17    0.02
   1  -1   2    0.17    0.03
   1  -1   2    0.18    0.03
   1  -1   2    0.26    0.03
   1  -1   2    0.12    0.02
  -2   1  -2   69.26    1.78
  -2   1  -2   67.56    1.66
  -2   1  -2   66.69    1.80
  -2   1  -2   67.46    2.01
  -2   1  -2   65.84    2.01
   2  -1   2   68.19    1.78
   2  -1   2   66.97    2.02
   2  -1   2   67.82    1.81
   2  -1   2   67.42    1.65
   2  -1   2   66.99    2.41
   2  -1   2   70.24    2.01
  -3   1  -2    0.62    0.07
  -3   1  -2    0.61    0.07
  -3   1  -2    0.84    0.12
  -3   1  -2    0.40    0.05
  -3   1  -2    0.47    0.05
  -3   1  -2    0.46    0.05
   3  -1   2    0.65    0.07
   3  -1   2    0.58    0.08
   3  -1   2    0.62    0.05
   3  -1   2    0.60    0.04
   3  -1   2    0.65    0.08
   3  -1   2    0.59    0.07
  -4   1  -2    7.91    0.31
  -4   1  -2    7.35    0.24
  -4   1  -2    7.66    0.27
  -4   1  -2    7.02    0.26
  -4   1  -2    7.60    0.31
   4  -1   2    7.01    0.30
   4  -1   2    7.91    0.32
   4  -1   2    7.62    0.21
   4  -1   2    7.47    0.26
   4  -1   2    7.12    0.26
   4  -1   2    7.72    0.25
   4  -1   2    7.21    0.36
  -5   1  -2   11.66    0.41
  -5   1  -2   12.38    0.38
  -5   1  -2   13.01    0.48
  -5   1  -2   11.94    0.41
   5  -1   2   12.25    0.57
   5  -1   2   12.57    0.49
   5  -1   2   12.22    0.32
  -6   1  -2    0.29    0.06
   6  -1   2    0.28    0.08
  -7   1  -2    4.72    0.23
  -7   1  -2    4.12    0.21
   7  -1   2    4.69    0.28
  -8   1  -2    0.59    0.10
  -8   0   2    0.53    0.08
   7   0  -2    2.13    0.11
  -7   0   2    2.30    0.14
   6   0  -2    1.07    0.17
   6   0  -2    0.98    0.08
  -6   0   2    1.02    0.08
   5   0  -2    8.50    0.30
   5   0  -2    8.56    0.31
   5   0  -2    9.01    0.45
  -5   0   2    8.56    0.29
   4   0  -2    1.68    0.09
   4   0  -2    1.76    0.09
   4   0  -2    1.62    0.14
  -4   0   2    1.71    0.08
  -4   0   2    1.87    0.09
  -4   0   2    1.92    0.11
  -4   0   2    1.71    0.08
   3   0  -2   19.08    0.77
   3   0  -2   19.89    0.60
  -3   0   2   19.16    0.53
  -3   0   2   19.93    0.54
  -3   0   2   19.47    0.53
  -3   0   2   19.02    0.61
   2   0  -2    6.40    0.22
   2   0  -2    6.58    0.30
   2   0  -2    6.68    0.21
  -2   0   2    6.70    0.30
  -2   0   2    6.48    0.23
  -2   0   2    6.33    0.19
  -2   0   2    6.72    0.20
   1   0  -2   98.53    3.25
   1   0  -2   85.83    2.86
   1   0  -2   87.98    2.79
  -1   0   2   91.43    2.48
  -1   0   2   90.42    2.44
  -1   0   2   98.14    3.24
  -1   0   2   86.58    2.83
  -1   0   2   92.93    2.68
   0   0  -2    5.26    0.19
   0   0  -2    5.45    0.16
   0   0  -2    5.74    0.16
   0   0  -2    5.52    0.20
   0   0   2    5.17    0.19
   0   0   2    5.61    0.16
   0   0   2    5.45    0.17
   0   0   2    5.46    0.16
   0   0   2    5.42    0.20
   0   0   2    5.78    0.15
  -1   0  -2    1.78    0.07
  -1   0  -2    1.69    0.08
  -1   0  -2    1.90    0.08
  -1   0  -2    1.86    0.07
  -1   0  -2    1.61    0.09
   1   0   2    1.63    0.07
   1   0   2    1.73    0.07
   1   0   2    1.78    0.09
   1   0   2    1.93    0.08
   1   0   2    1.58    0.08
  -2   0  -2  594.08   15.26
  -2   0  -2  629.02   16.69
  -2   0  -2  603.08   18.55
  -2   0  -2  627.47   16.55
  -2   0  -2  623.47   18.68
   2   0   2  643.71   18.79
   2   0   2  606.56   18.47
   2   0   2  580.67   15.09
   2   0   2  623.33   22.34
   2   0   2  633.43   16.58
   2   0   2  576.77   16.27
   2   0   2  605.07   18.55
  -3   0  -2    4.99    0.21
  -3   0  -2    5.36    0.19
  -3   0  -2    5.20    0.27
  -3   0  -2    5.58    0.20
   3   0   2    4.93    0.21
   3   0   2    5.49    0.17
   3   0   2    5.27    0.23
   3   0   2    5.28    0.18
   3   0   2    5.13    0.25
   3   0   2    5.10    0.18
   3   0   2    5.37    0.15
  -4   0  -2  240.94    6.16
  -4   0  -2  241.59    6.93
  -4   0  -2  244.87    5.72
  -4   0  -2  247.46    6.23
   4   0   2  212.39    9.21
   4   0   2  211.48    5.88
   4   0   2  248.80    6.94
   4   0   2  241.44    6.20
   4   0   2  235.12    6.92
  -5   0  -2    1.08    0.09
  -5   0  -2    1.05    0.08
  -5   0  -2    1.17    0.09
  -5   0  -2    0.94    0.09
   5   0   2    1.10    0.12
   5   0   2    1.11    0.11
  -6   0  -2    4.62    0.22
  -6   0  -2    5.14    0.21
   6   0   2    4.68    0.26
   6   0   2    5.23    0.32
  -7   0  -2    0.37    0.07
   7   0   2    0.31    0.08
  -8   0  -2   10.15    0.40
  -8   1   2   11.47    0.43
   7  -1  -2   12.73    0.49
  -7   1   2   13.37    0.45
   6  -1  -2    8.61    0.35
  -6   1   2    8.41    0.31
   5  -1  -2    1.69    0.12
   5  -1  -2    1.60    0.16
  -5   1   2    1.89    0.11
   4  -1  -2   38.91    1.21
   4  -1  -2   39.69    1.21
   4  -1  -2   39.39    1.49
  -4   1   2   38.21    0.98
  -4   1   2   39.93    1.07
  -4   1   2   38.60    1.08
   3  -1  -2    0.77    0.06
   3  -1  -2    0.40    0.07
   3  -1  -2    0.49    0.06
  -3   1   2    0.55    0.05
  -3   1   2    0.44    0.06
  -3   1   2    0.50    0.04
  -3   1   2    0.52    0.04
   2  -1  -2  162.03    4.76
   2  -1  -2  163.16    5.17
   2  -1  -2  151.69    6.22
  -2   1   2  183.87    5.77
  -2   1   2  158.06    4.43
  -2   1   2  159.06    4.62
  -2   1   2  165.40    4.06
  -2   1   2  158.34    5.32
   1  -1  -2    2.32    0.08
   1  -1  -2    2.21    0.09
   1  -1  -2    2.16    0.13
   1  -1  -2    2.06    0.10
  -1   1   2    2.10    0.07
  -1   1   2    2.31    0.13
  -1   1   2    2.22    0.08
  -1   1   2    2.06    0.10
  -1   1   2    2.34    0.08
  -1   1   2    2.15    0.10
   0  -1  -2  286.40    8.90
   0  -1  -2  284.75    7.07
   0  -1  -2  262.72    7.66
   0  -1  -2  253.25    8.61
   0  -1  -2  292.92    7.01
   0  -1  -2  283.03    7.78
   0   1   2  276.01   10.40
   0   1   2  276.97    7.06
   0   1   2  293.04    7.70
   0   1   2  276.22    8.69
   0   1   2  298.75    8.87
   0   1   2  285.08    7.71
  -1  -1  -2    3.86    0.13
  -1  -1  -2    3.53    0.16
  -1  -1  -2    3.33    0.13
  -1  -1  -2    3.52    0.15
  -1  -1  -2    3.80    0.12
  -1  -1  -2    3.91    0.14
   1   1   2    3.68    0.15
   1   1   2    3.86    0.13
   1   1   2    3.55    0.16
   1   1   2    3.74    0.12
   1   1   2    3.86    0.13
  -2  -1  -2    1.53    0.07
  -2  -1  -2    1.61    0.07
  -2  -1  -2    1.63    0.08
  -2  -1  -2    1.45    0.09
  -2  -1  -2    1.45    0.08
  -2  -1  -2    1.48    0.06
   2   1   2    1.67    0.09
   2   1   2    1.53    0.07
   2   1   2    1.44    0.08
   2   1   2    1.36    0.10
   2   1   2    1.50    0.06
   2   1   2    1.47    0.06
   2   1   2    1.53    0.06
  -3  -1  -2   16.44    0.47
  -3  -1  -2   16.90    0.48
  -3  -1  -2   17.04    0.43
  -3  -1  -2   16.83    0.53
  -3  -1  -2   13.93    0.64
   3   1   2   16.63    0.54
   3   1   2   16.54    0.40
   3   1   2   13.84    0.51
   3   1   2   17.00    0.40
   3   1   2   16.01    0.63
  -4  -1  -2  321.54    9.05
  -4  -1  -2  321.61    8.14
  -4  -1  -2  315.86    8.98
  -4  -1  -2  323.13    9.76
   4   1   2  315.09    9.77
   4   1   2  317.41   12.31
   4   1   2  323.29   10.29
  -5  -1  -2    0.02    0.02
  -5  -1  -2   -0.02    0.02
  -5  -1  -2   -0.01    0.02
  -5  -1  -2    0.02    0.02
   5   1   2    0.03    0.02
   5   1   2    0.03    0.03
   5   1   2    0.05    0.04
  -6  -1  -2    8.02    0.28
  -6  -1  -2    8.55    0.32
   6   1   2    8.42    0.36
   6   1   2    8.46    0.43
  -7  -1  -2    0.21    0.06
   7   1   2    0.24    0.07
   7   1   2    0.14    0.07
  -8  -1  -2    3.40    0.20
   8   1   2    3.01    0.21
  -9  -1  -2    0.60    0.10
  -7   2   2    5.90    0.27
   6  -2  -2   50.07    1.59
  -6   2   2   50.16    1.40
   5  -2  -2   11.16    0.54
   5  -2  -2   10.34    0.42
  -5   2   2   10.87    0.37
   4  -2  -2   17.66    0.61
   4  -2  -2   17.10    0.75
  -4   2   2   17.57    0.53
  -4   2   2   17.70    0.49
  -4   2   2   17.52    0.53
   3  -2  -2    5.55    0.18
   3  -2  -2    5.77    0.23
   3  -2  -2    5.48    0.29
   3  -2  -2    5.31    0.24
  -3   2   2    5.65    0.18
  -3   2   2    5.50    0.20
  -3   2   2    5.37    0.24
  -3   2   2    5.33    0.20
   2  -2  -2    4.03    0.17
   2  -2  -2    4.01    0.12
   2  -2  -2    3.64    0.21
   2  -2  -2    4.00    0.15
  -2   2   2    3.83    0.14
  -2   2   2    3.83    0.21
  -2   2   2    3.96    0.15
  -2   2   2    4.15    0.19
  -2   2   2    4.10    0.15
   1  -2  -2   22.76    0.58
   1  -2  -2   23.12    0.58
   1  -2  -2   23.33    0.72
   1  -2  -2   22.83    0.74
   1  -2  -2   23.06    0.64
   1  -2  -2   23.08    0.58
   1  -2  -2   24.39    0.66
   1  -2  -2   23.03    0.87
  -1   2   2   23.30    0.64
  -1   2   2   23.26    0.86
  -1   2   2   22.89    0.64
  -1   2   2   22.76    0.59
  -1   2   2   22.61    0.74
   0  -2  -2  208.07    4.86
   0  -2  -2  181.63    6.92
   0  -2  -2  177.92    4.91
   0  -2  -2  177.89    5.39
   0  -2  -2  190.08    6.08
   0  -2  -2  192.42    5.46
   0   2   2  189.97    5.45
   0   2   2  183.18    5.19
   0   2   2  185.36    6.91
   0   2   2  176.53    5.29
   0   2   2  183.98    6.01
  -1  -2  -2  180.22    4.94
  -1  -2  -2  158.72    5.41
  -1  -2  -2  158.64    4.75
  -1  -2  -2  182.42    4.38
  -1  -2  -2  162.25    4.46
   1   2   2  163.08    4.45
   1   2   2  167.88    5.43
   1   2   2  173.92    4.81
   1   2   2  161.25    4.84
   1   2   2  169.83    5.26
  -2  -2  -2   28.72    0.79
  -2  -2  -2   27.84    0.86
  -2  -2  -2   28.58    0.71
  -2  -2  -2   29.15    0.78
   2   2   2   25.90    1.03
   2   2   2   28.65    0.70
   2   2   2   28.36    0.87
   2   2   2   28.32    0.69
   2   2   2   29.14    0.88
  -3  -2  -2   42.36    1.13
  -3  -2  -2   40.49    1.02
  -3  -2  -2   41.51    1.02
  -3  -2  -2   40.28    1.25
   3   2   2   41.29    1.49
   3   2   2   40.59    1.24
   3   2   2   43.09    1.27
  -4  -2  -2   10.97    0.37
  -4  -2  -2   11.69    0.50
  -4  -2  -2   11.76    0.41
  -4  -2  -2   11.88    0.32
  -4  -2  -2   11.79    0.36
   4   2   2   11.35    0.39
   4   2   2   11.83    0.42
   4   2   2   11.41    0.48
   4   2   2   11.71    0.40
  -5  -2  -2    8.69    0.26
  -5  -2  -2    8.89    0.30
  -5  -2  -2    8.65    0.34
  -5  -2  -2    8.66    0.32
   5   2   2    8.38    0.32
   5   2   2    8.95    0.35
   5   2   2    9.68    0.42
  -6  -2  -2    9.38    0.35
   6   2   2    9.12    0.37
   6   2   2    9.58    0.46
  -7  -2  -2    0.42    0.08
   7   2   2    0.38    0.10
   7   2   2    0.36    0.07
  -8  -2  -2    0.96    0.12
   8   2   2    1.28    0.14
  -9  -2  -2    1.42    0.15
  -7   3   2    8.70    0.36
   6  -3  -2    5.46    0.29
  -6   3   2    5.46    0.25
   5  -3  -2    3.62    0.21
  -5   3   2    3.12    0.16
  -5   3   2    3.37    0.17
   4  -3  -2    8.14    0.41
   4  -3  -2    7.43    0.33
  -4   3   2    7.69    0.26
  -4   3   2    7.61    0.28
   3  -3  -2    2.97    0.10
   3  -3  -2    2.80    0.13
   3  -3  -2    2.62    0.19
   3  -3  -2    2.99    0.16
  -3   3   2    2.92    0.14
  -3   3   2    2.97    0.13
  -3   3   2    2.96    0.18
  -3   3   2    2.89    0.14
   2  -3  -2  158.51    4.66
   2  -3  -2  157.65    5.63
   2  -3  -2  161.16    4.16
   2  -3  -2  155.77    4.18
   2  -3  -2  154.19    4.68
   2  -3  -2  152.72    4.09
  -2   3   2  157.98    4.14
  -2   3   2  165.01    4.68
  -2   3   2  162.87    3.86
  -2   3   2  162.96    4.20
   1  -3  -2    4.21    0.14
   1  -3  -2    4.14    0.20
   1  -3  -2    4.28    0.19
   1  -3  -2    4.35    0.18
   1  -3  -2    4.18    0.21
   1  -3  -2    4.47    0.17
  -1   3   2    4.22    0.15
  -1   3   2    4.39    0.21
  -1   3   2    4.20    0.20
  -1   3   2    4.32    0.16
   0  -3  -2   28.14    0.80
   0  -3  -2   28.70    1.06
   0  -3  -2   28.51    0.93
   0  -3  -2   29.52    0.83
   0  -3  -2   28.63    0.74
   0  -3  -2   28.81    0.90
   0   3   2   28.77    0.80
   0   3   2   28.55    0.74
   0   3   2   33.21    0.91
   0   3   2   28.98    0.80
   0   3   2   28.50    1.05
   0   3   2   29.80    0.93
  -1  -3  -2  121.54    3.66
  -1  -3  -2  125.57    3.27
  -1  -3  -2  127.77    3.03
  -1  -3  -2  128.27    3.30
   1   3   2  116.70    4.48
   1   3   2  127.10    3.24
   1   3   2  127.21    3.69
   1   3   2  127.33    3.30
   1   3   2  127.06    3.03
   1   3   2  120.86    3.66
  -2  -3  -2    3.70    0.12
  -2  -3  -2    3.60    0.14
  -2  -3  -2    3.65    0.16
  -2  -3  -2    3.63    0.16
   2   3   2    3.64    0.11
   2   3   2    3.70    0.11
   2   3   2    3.64    0.17
   2   3   2    3.88    0.17
   2   3   2    3.78    0.13
   2   3   2    3.54    0.16
  -3  -3  -2   81.80    2.23
  -3  -3  -2   84.69    2.49
  -3  -3  -2   83.55    2.04
  -3  -3  -2   84.60    2.23
   3   3   2   84.87    2.48
   3   3   2   85.60    2.96
  -4  -3  -2   22.83    0.59
  -4  -3  -2   22.80    0.74
  -4  -3  -2   23.17    0.68
   4   3   2   23.39    0.75
   4   3   2   23.05    0.87
   4   3   2   22.84    0.73
  -5  -3  -2    0.40    0.05
  -5  -3  -2    0.48    0.07
  -5  -3  -2    0.47    0.05
   5   3   2    0.29    0.05
   5   3   2    0.45    0.06
   5   3   2    0.41    0.08
  -6  -3  -2    2.17    0.14
   6   3   2    2.13    0.14
   6   3   2    2.10    0.17
  -7  -3  -2   13.66    0.47
   7   3   2   13.01    0.61
  -8  -3  -2    0.51    0.09
  -9  -3  -2    2.94    0.20
  -6   4   2    3.69    0.21
  -6   4   2    3.21    0.19
   5  -4  -2    8.05    0.38
  -5   4   2    7.61    0.29
  -5   4   2    7.93    0.32
   4  -4  -2    2.10    0.19
   4  -4  -2    2.20    0.16
  -4   4   2    2.11    0.13
  -4   4   2    2.14    0.14
   3  -4  -2    4.19    0.15
   3  -4  -2    4.39    0.15
   3  -4  -2    4.74    0.27
   3  -4  -2    4.25    0.23
  -3   4   2    4.31    0.18
  -3   4   2    4.89    0.20
  -3   4   2    4.38    0.20
   2  -4  -2    6.19    0.31
   2  -4  -2    6.27    0.20
   2  -4  -2    6.74    0.27
   2  -4  -2    6.22    0.27
   2  -4  -2    5.97    0.24
  -2   4   2    6.53    0.30
  -2   4   2    6.22    0.22
  -2   4   2    5.86    0.23
  -2   4   2    6.29    0.24
   1  -4  -2   17.35    0.58
   1  -4  -2   17.42    0.52
   1  -4  -2   17.49    0.46
   1  -4  -2   17.14    0.67
   1  -4  -2   16.83    0.54
  -1   4   2   17.14    0.51
  -1   4   2   16.53    0.66
  -1   4   2   17.07    0.47
  -1   4   2   16.92    0.60
   0  -4  -2    1.05    0.06
   0  -4  -2    1.20    0.09
   0  -4  -2    1.07    0.09
   0  -4  -2    1.16    0.08
   0  -4  -2    1.19    0.08
   0   4   2    1.22    0.07
   0   4   2    1.06    0.09
   0   4   2    1.07    0.08
   0   4   2    1.17    0.08
   0   4   2    1.04    0.08
  -1  -4  -2  125.87    3.03
  -1  -4  -2  118.00    3.29
  -1  -4  -2  132.50    3.68
  -1  -4  -2  125.84    3.29
   1   4   2  124.90    3.03
   1   4   2  127.13    3.69
   1   4   2  125.64    3.25
   1   4   2  117.50    4.45
   1   4   2  127.94    3.29
   1   4   2  122.64    3.66
  -2  -4  -2    2.06    0.08
  -2  -4  -2    2.10    0.10
  -2  -4  -2    2.21    0.12
   2   4   2    1.59    0.11
   2   4   2    2.15    0.09
   2   4   2    2.02    0.07
   2   4   2    2.15    0.13
   2   4   2    2.22    0.09
   2   4   2    2.09    0.09
  -3  -4  -2    2.21    0.13
  -3  -4  -2    2.17    0.12
  -3  -4  -2    2.34    0.09
   3   4   2    2.49    0.11
   3   4   2    2.35    0.14
   3   4   2    2.26    0.12
  -4  -4  -2   18.49    0.60
  -4  -4  -2   17.95    0.48
  -4  -4  -2   18.35    0.56
   4   4   2   18.22    0.61
   4   4   2   18.17    0.69
   4   4   2   18.00    0.59
  -5  -4  -2   15.32    0.50
   5   4   2   15.40    0.62
   5   4   2   15.44    0.52
   5   4   2   15.83    0.53
  -6  -4  -2    0.07    0.04
   6   4   2    0.05    0.04
   6   4   2    0.08    0.03
  -7  -4  -2   17.50    0.59
   7   4   2   17.99    0.76
   7   4   2   17.42    0.59
  -8  -4  -2    0.04    0.04
   8   4   2    0.02    0.02
  -9  -4  -2    1.23    0.15
   5  -5  -2    0.06    0.05
  -5   5   2    0.04    0.05
  -5   5   2    0.02    0.05
   4  -5  -2    0.11    0.06
   4  -5  -2    0.06    0.05
   4  -5  -2    0.11    0.03
  -4   5   2    0.08    0.05
  -4   5   2    0.11    0.05
   3  -5  -2   22.25    0.60
   3  -5  -2   22.45    0.93
   3  -5  -2   22.11    0.79
  -3   5   2   22.54    0.69
  -3   5   2   22.86    0.69
  -3   5   2   21.80    0.63
   2  -5  -2    0.58    0.09
   2  -5  -2    0.62    0.10
   2  -5  -2    0.70    0.07
  -2   5   2    0.65    0.08
  -2   5   2    0.56    0.08
  -2   5   2    0.47    0.07
  -2   5   2    0.63    0.10
   1  -5  -2   18.65    0.58
   1  -5  -2   19.45    0.66
   1  -5  -2   19.28    0.75
   1  -5  -2   18.99    0.52
   1  -5  -2   18.52    0.62
  -1   5   2   19.48    0.57
  -1   5   2   18.96    0.74
  -1   5   2   18.89    0.68
  -1   5   2   19.05    0.54
  -1   5   2   18.94    0.58
   0  -5  -2   38.76    1.13
   0  -5  -2   39.71    1.23
   0  -5  -2   39.08    1.10
   0  -5  -2   39.74    1.42
   0  -5  -2   39.75    1.00
   0   5   2   40.28    1.42
   0   5   2   39.01    1.01
   0   5   2   38.57    1.23
   0   5   2   40.07    1.09
   0   5   2   40.50    1.09
   0   5   2   37.31    1.26
  -1  -5  -2    2.22    0.13
  -1  -5  -2    2.15    0.13
  -1  -5  -2    1.90    0.09
   1   5   2    2.09    0.10
   1   5   2    2.04    0.10
   1   5   2    2.05    0.13
   1   5   2    2.12    0.11
   1   5   2    1.96    0.14
   1   5   2    1.93    0.09
  -2  -5  -2    7.25    0.22
  -2  -5  -2    7.53    0.29
  -2  -5  -2    7.50    0.29
   2   5   2    6.97    0.18
   2   5   2    6.69    0.23
   2   5   2    7.04    0.30
  -3  -5  -2    8.92    0.33
  -3  -5  -2    9.01    0.26
   3   5   2    9.07    0.34
   3   5   2    9.13    0.36
  -4  -5  -2    1.54    0.07
  -4  -5  -2    1.54    0.11
   4   5   2    1.52    0.09
   4   5   2    1.57    0.10
   4   5   2    1.56    0.11
  -5  -5  -2    0.59    0.09
   5   5   2    0.67    0.08
  -6  -5  -2    6.22    0.28
   6   5   2    6.41    0.26
  -7  -5  -2    7.20    0.32
   7   5   2    7.52    0.28
  -8  -5  -2    3.07    0.20
  -9  -5  -2    0.40    0.09
   4  -6  -2   27.31    0.70
   4  -6  -2   26.28    0.96
  -4   6   2   25.99    0.76
   3  -6  -2    0.01    0.03
   3  -6  -2    0.03    0.03
  -3   6   2    0.00    0.05
   2  -6  -2   17.68    0.51
   2  -6  -2   17.84    0.66
  -2   6   2   17.48    0.68
  -2   6   2   17.85    0.53
   1  -6  -2    4.40    0.24
   1  -6  -2    4.34    0.23
   1  -6  -2    4.24    0.17
  -1   6   2    4.35    0.19
  -1   6   2    4.05    0.24
  -1   6   2    4.59    0.19
   0  -6  -2    9.28    0.29
   0  -6  -2    9.37    0.37
   0  -6  -2    9.32    0.38
   0   6   2    9.09    0.40
   0   6   2    9.10    0.32
   0   6   2    9.37    0.30
  -1  -6  -2    1.40    0.12
  -1  -6  -2    1.41    0.08
  -1  -6  -2    1.60    0.12
   1   6   2    1.33    0.08
   1   6   2    1.30    0.12
   1   6   2    1.60    0.09
  -2  -6  -2    1.68    0.09
  -2  -6  -2    1.40    0.12
   2   6   2    1.84    0.09
   2   6   2    1.84    0.14
  -3  -6  -2   35.71    1.05
  -3  -6  -2   34.46    0.90
   3   6   2   36.11    1.14
  -4  -6  -2   93.44    2.55
   4   6   2   94.97    2.82
  -5  -6  -2    3.52    0.20
   5   6   2    3.55    0.18
  -6  -6  -2   10.23    0.40
   6   6   2   10.82    0.38
  -7  -6  -2    3.17    0.20
   7   6   2    3.21    0.13
  -8  -6  -2    2.07    0.17
   3  -7  -2    0.04    0.03
  -3   7   2    0.18    0.07
   2  -7  -2    6.80    0.25
  -2   7   2    6.70    0.27
   1  -7  -2    0.53    0.07
  -1   7   2    0.67    0.09
  -1   7   2    0.50    0.10
   0  -7  -2   22.59    0.63
   0  -7  -2   22.69    0.76
   0   7   2   22.84    0.82
   0   7   2   22.33    0.62
  -1  -7  -2    2.65    0.18
  -1  -7  -2    2.55    0.13
   1   7   2    2.58    0.10
   1   7   2    2.36    0.17
  -2  -7  -2    0.00    0.02
  -2  -7  -2   -0.04    0.02
   2   7   2    0.00    0.02
   2   7   2    0.03    0.03
  -3  -7  -2    3.30    0.14
  -3  -7  -2    2.96    0.19
   3   7   2    3.06    0.19
  -4  -7  -2   95.37    2.66
   4   7   2   99.50    2.93
  -5  -7  -2    7.53    0.34
   5   7   2    8.48    0.33
  -6  -7  -2   20.22    0.68
   6   7   2   20.06    0.65
  -7  -7  -2    0.05    0.04
  -8  -7  -2    0.95    0.14
   2  -8  -2   12.51    0.41
  -2   8   2   12.69    0.43
   1  -8  -2    0.28    0.06
  -1   8   2    0.33    0.08
  -1   8   2    0.24    0.08
   0  -8  -2    0.03    0.03
   0   8   2   -0.02    0.04
   0   8   2    0.03    0.05
  -1  -8  -2   22.35    0.80
  -1  -8  -2   24.08    0.68
   1   8   2   25.38    0.87
  -2  -8  -2    0.00    0.04
  -2  -8  -2    0.01    0.02
   2   8   2    0.03    0.04
  -3  -8  -2   14.75    0.57
   3   8   2   15.47    0.58
  -4  -8  -2    4.08    0.24
   4   8   2    4.00    0.22
  -5  -8  -2    0.61    0.11
   5   8   2    0.70    0.09
  -6  -8  -2    0.07    0.05
   6   8   2    0.15    0.04
  -7  -8  -2    1.84    0.20
   0  -9  -2    8.88    0.33
  -1  -9  -2   16.09    0.50
  -1  -9  -2   15.46    0.62
  -2  -9  -2   -0.02    0.05
  -2  -9  -2    0.04    0.03
  -3  -9  -2    0.12    0.07
  -4  -9  -2    3.26    0.23
  -5  -9  -2    0.93    0.14
  -6  -9  -2    3.93    0.26
  -4  -9   3    0.23    0.07
  -4  -9   3    0.23    0.09
  -3  -9   3    2.66    0.23
  -3  -9   3    2.84    0.18
  -2  -9   3    1.90    0.16
  -2  -9   3    1.69    0.21
  -1  -9   3    0.84    0.15
  -1  -9   3    0.94    0.13
   0  -9   3    5.98    0.36
   0  -9   3    6.04    0.32
  -6  -8   3    0.45    0.07
  -6  -8   3    0.40    0.11
  -5  -8   3    0.02    0.03
  -5  -8   3   -0.01    0.05
  -4  -8   3   12.46    0.44
  -4  -8   3   13.08    0.58
  -3  -8   3    0.43    0.07
  -3  -8   3    0.34    0.09
   2   8  -3   29.24    0.90
  -2  -8   3   29.07    1.06
  -2  -8   3   28.68    0.89
   1   8  -3    0.17    0.05
  -1  -8   3    0.08    0.06
  -1  -8   3    0.16    0.06
   0   8  -3    0.03    0.03
   0   8  -3    0.09    0.05
   0  -8   3    0.00    0.05
   0  -8   3    0.02    0.04
   1  -8   3    1.18    0.17
   1  -8   3    1.04    0.14
   1  -8   3    0.97    0.10
   2  -8   3   16.64    0.51
   2  -8   3   16.41    0.68
  -7  -7   3   -0.01    0.02
  -6  -7   3    7.80    0.39
  -6  -7   3    7.45    0.27
  -5  -7   3    1.10    0.16
  -5  -7   3    1.16    0.08
  -4  -7   3   30.19    0.85
  -4  -7   3   29.61    1.06
  -3  -7   3    0.72    0.12
  -3  -7   3    0.96    0.10
   2   7  -3   29.83    0.90
  -2  -7   3   29.59    1.05
  -2  -7   3   29.75    0.87
   1   7  -3    2.60    0.15
  -1  -7   3    2.48    0.15
  -1  -7   3    2.51    0.20
   0   7  -3   10.68    0.42
   0   7  -3   10.96    0.43
   0  -7   3   11.12    0.41
   0  -7   3   11.20    0.49
  -1   7  -3    0.39    0.08
  -1   7  -3    0.37    0.08
   1  -7   3    0.27    0.07
   1  -7   3    0.41    0.06
   1  -7   3    0.33    0.09
  -2   7  -3    8.29    0.38
  -2   7  -3    8.17    0.38
   2  -7   3    8.23    0.36
   2  -7   3    8.45    0.39
   2  -7   3    8.35    0.29
  -3   7  -3    0.22    0.08
  -3   7  -3    0.14    0.06
  -4   7  -3    4.42    0.20
   4  -7   3    3.93    0.19
  -7  -6   3    0.06    0.03
  -6  -6   3    2.51    0.11
  -6  -6   3    2.56    0.19
  -5  -6   3    0.83    0.13
  -5  -6   3    0.92    0.06
  -4  -6   3    2.44    0.19
  -4  -6   3    2.70    0.11
  -3  -6   3    4.36    0.25
  -3  -6   3    4.22    0.17
   2   6  -3   15.31    0.46
   2   6  -3   14.64    0.45
  -2  -6   3   15.06    0.46
  -2  -6   3   14.79    0.58
   1   6  -3    0.04    0.02
  -1  -6   3    0.08    0.03
  -1  -6   3    0.06    0.04
   0   6  -3    0.02    0.02
   0   6  -3   -0.01    0.02
   0  -6   3    0.00    0.03
   0  -6   3    0.04    0.03
  -1   6  -3    0.46    0.08
  -1   6  -3    0.59    0.09
  -1   6  -3    0.64    0.04
   1  -6   3    0.44    0.06
   1  -6   3    0.46    0.08
   1  -6   3    0.42    0.08
   1  -6   3    0.48    0.09
  -2   6  -3   11.62    0.46
  -2   6  -3   11.35    0.31
  -2   6  -3   11.25    0.46
   2  -6   3   10.95    0.35
   2  -6   3   11.49    0.47
   2  -6   3   11.44    0.52
   2  -6   3   11.59    0.43
  -3   6  -3   15.49    0.61
  -3   6  -3   15.40    0.61
  -3   6  -3   15.67    0.45
   3  -6   3   14.96    0.60
   3  -6   3   15.27    0.46
   3  -6   3   15.87    0.70
  -4   6  -3   23.67    0.89
  -4   6  -3   24.70    0.90
  -4   6  -3   24.17    0.68
   4  -6   3   25.46    0.69
  -5   6  -3    0.25    0.07
   5  -6   3    0.31    0.06
  -8  -5   3    1.39    0.10
  -7  -5   3   14.28    0.43
  -6  -5   3    0.20    0.03
  -6  -5   3    0.20    0.06
  -5  -5   3    0.12    0.05
  -4  -5   3   29.35    0.79
  -4  -5   3   29.83    1.01
  -4  -5   3   30.92    0.79
  -3  -5   3    0.86    0.11
  -3  -5   3    0.79    0.05
  -3  -5   3    0.86    0.05
  -2  -5   3    1.63    0.08
  -2  -5   3    1.21    0.12
  -2  -5   3    1.18    0.10
   1   5  -3   52.33    1.59
   1   5  -3   54.17    1.60
  -1  -5   3   55.34    1.44
  -1  -5   3   52.52    1.68
   0   5  -3    0.03    0.03
   0   5  -3    0.07    0.03
   0  -5   3   -0.02    0.03
   0  -5   3    0.03    0.02
   0  -5   3    0.01    0.03
   0  -5   3    0.02    0.02
  -1   5  -3    9.50    0.29
  -1   5  -3    9.67    0.38
  -1   5  -3    9.67    0.38
   1  -5   3   10.15    0.35
   1  -5   3    9.77    0.40
   1  -5   3    9.67    0.29
   1  -5   3   10.07    0.43
  -2   5  -3   44.85    1.22
  -2   5  -3   43.82    1.41
  -2   5  -3   45.21    1.11
  -2   5  -3   44.00    1.41
   2  -5   3   43.86    1.26
   2  -5   3   44.15    1.66
   2  -5   3   43.66    1.41
   2  -5   3   45.74    1.14
  -3   5  -3    0.83    0.08
  -3   5  -3    0.79    0.11
  -3   5  -3    0.73    0.11
   3  -5   3    0.73    0.07
   3  -5   3    0.60    0.09
   3  -5   3    0.74    0.12
   3  -5   3    0.73    0.10
  -4   5  -3   34.23    1.16
  -4   5  -3   34.41    0.91
  -4   5  -3   35.08    1.17
   4  -5   3   33.86    0.91
   4  -5   3   34.58    1.37
  -5   5  -3   20.55    0.61
   5  -5   3   21.31    0.59
  -6   5  -3    5.41    0.24
   6  -5   3    5.25    0.20
  -8  -4   3    4.82    0.20
  -7  -4   3   28.39    0.79
   6   4  -3   53.77    2.03
   5   4  -3   25.28    1.04
  -5  -4   3   26.93    0.88
  -4  -4   3    5.79    0.27
  -3  -4   3   95.30    2.88
  -3  -4   3   96.12    3.39
  -2  -4   3    0.10    0.04
  -2  -4   3    0.06    0.03
  -2  -4   3    0.08    0.02
   1   4  -3   24.49    0.73
  -1  -4   3   23.35    0.75
  -1  -4   3   23.73    0.66
  -1  -4   3   24.09    0.66
  -1  -4   3   23.83    0.80
  -1  -4   3   24.12    0.66
   0   4  -3   80.17    2.43
   0   4  -3   83.43    2.44
   0  -4   3   82.54    2.00
   0  -4   3   82.20    2.49
   0  -4   3   81.37    2.45
   0  -4   3   84.84    2.17
  -1   4  -3    1.33    0.07
  -1   4  -3    1.71    0.11
  -1   4  -3    1.52    0.10
   1  -4   3    1.45    0.11
   1  -4   3    1.39    0.12
   1  -4   3    1.53    0.07
   1  -4   3    1.55    0.09
   1  -4   3    1.48    0.11
  -2   4  -3    3.02    0.14
  -2   4  -3    3.18    0.12
  -2   4  -3    3.53    0.18
  -2   4  -3    3.29    0.18
   2  -4   3    3.22    0.18
   2  -4   3    3.72    0.17
   2  -4   3    3.28    0.19
   2  -4   3    3.41    0.13
   2  -4   3    3.17    0.20
  -3   4  -3   34.70    1.11
  -3   4  -3   33.91    1.11
  -3   4  -3   34.14    0.97
  -3   4  -3   32.99    0.88
   3  -4   3   34.30    1.14
   3  -4   3   34.94    0.99
   3  -4   3   33.46    0.88
   3  -4   3   33.88    1.08
   3  -4   3   34.22    1.32
  -4   4  -3    0.47    0.09
  -4   4  -3    0.62    0.10
  -4   4  -3    0.44    0.07
  -4   4  -3    0.47    0.07
   4  -4   3    0.47    0.06
   4  -4   3    0.39    0.09
   4  -4   3    0.60    0.11
  -5   4  -3    2.66    0.16
   5  -4   3    2.87    0.22
   5  -4   3    3.01    0.13
  -6   4  -3   13.78    0.46
   6  -4   3   14.59    0.41
   6  -4   3   14.43    0.63
  -8  -3   3    1.72    0.11
  -7  -3   3    2.29    0.12
   6   3  -3    5.75    0.35
  -6  -3   3    5.72    0.19
   5   3  -3   41.04    1.58
  -5  -3   3   41.40    1.29
   4   3  -3   47.01    1.74
  -4  -3   3   46.59    1.45
  -3  -3   3    0.40    0.07
  -3  -3   3    0.47    0.07
  -2  -3   3   65.45    1.94
  -2  -3   3   61.82    2.28
   1   3  -3    7.68    0.24
   1   3  -3    7.60    0.24
  -1  -3   3    7.76    0.23
  -1  -3   3    7.50    0.21
  -1  -3   3    8.00    0.27
  -1  -3   3    7.75    0.22
  -1  -3   3    7.86    0.21
   0   3  -3   45.06    1.35
   0   3  -3   44.76    1.35
   0  -3   3   44.07    1.20
   0  -3   3   44.62    1.37
   0  -3   3   46.33    1.11
   0  -3   3   46.82    1.22
  -1   3  -3   41.76    0.99
  -1   3  -3   40.98    1.10
  -1   3  -3   40.16    0.99
  -1   3  -3   39.98    1.25
   1  -3   3   40.36    1.11
   1  -3   3   40.37    1.27
   1  -3   3   41.45    1.12
   1  -3   3   41.31    1.02
   1  -3   3   41.37    1.26
   1  -3   3   40.15    1.11
  -2   3  -3    5.61    0.20
  -2   3  -3    5.30    0.24
  -2   3  -3    5.56    0.20
  -2   3  -3    5.59    0.24
  -2   3  -3    5.63    0.23
  -2   3  -3    5.44    0.17
   2  -3   3    5.50    0.18
   2  -3   3    5.20    0.23
   2  -3   3    5.00    0.20
   2  -3   3    6.22    0.26
   2  -3   3    5.51    0.22
   2  -3   3    5.22    0.28
  -3   3  -3    0.33    0.05
  -3   3  -3    0.54    0.07
  -3   3  -3    0.74    0.10
  -3   3  -3    0.44    0.06
  -3   3  -3    0.37    0.07
   3  -3   3    0.47    0.06
   3  -3   3    0.35    0.04
   3  -3   3    0.35    0.06
   3  -3   3    0.47    0.07
   3  -3   3    0.50    0.09
   3  -3   3    0.34    0.07
  -4   3  -3   39.84    1.13
  -4   3  -3   41.59    1.31
  -4   3  -3   39.61    1.15
  -4   3  -3   40.81    1.05
  -4   3  -3   41.59    1.31
   4  -3   3   40.16    1.17
   4  -3   3   40.82    1.56
   4  -3   3   40.92    1.25
   4  -3   3   40.26    1.03
   4  -3   3   39.26    1.32
  -5   3  -3    0.90    0.10
  -5   3  -3    0.70    0.09
  -5   3  -3    0.79    0.09
   5  -3   3    0.97    0.14
   5  -3   3    0.78    0.14
   5  -3   3    0.98    0.07
  -6   3  -3    0.46    0.09
   6  -3   3    0.76    0.14
   6  -3   3    0.68    0.05
  -7   3  -3    4.32    0.23
   7  -3   3    4.69    0.33
  -8  -2   3    1.71    0.12
  -7  -2   3    1.46    0.09
   6   2  -3   27.53    1.14
  -6  -2   3   27.61    0.77
   5   2  -3    8.43    0.43
  -5  -2   3    8.28    0.25
  -5  -2   3    8.05    0.25
  -5  -2   3    8.36    0.32
   4   2  -3   14.60    0.65
  -4  -2   3   15.80    0.52
   3   2  -3    5.38    0.28
  -2  -2   3    0.69    0.07
  -1  -2   3   23.19    0.60
  -1  -2   3   22.25    0.60
  -1  -2   3   22.86    0.69
   0   2  -3   42.13    1.26
   0   2  -3   41.06    1.26
   0  -2   3   43.80    1.13
   0  -2   3   43.19    1.03
   0  -2   3   42.27    1.28
   0  -2   3   44.14    1.13
   0  -2   3   41.56    1.12
  -1   2  -3   42.54    1.27
  -1   2  -3   42.66    1.02
  -1   2  -3   41.74    1.13
  -1   2  -3   41.48    1.13
   1  -2   3   41.70    1.04
   1  -2   3   41.90    1.14
   1  -2   3   43.91    1.13
   1  -2   3   40.52    1.28
  -2   2  -3   50.15    1.55
  -2   2  -3   50.56    1.38
  -2   2  -3   51.86    1.27
  -2   2  -3   51.21    1.37
  -2   2  -3   51.35    1.55
   2  -2   3   51.37    1.27
   2  -2   3   50.18    1.56
   2  -2   3   52.10    1.37
   2  -2   3   51.15    1.40
   2  -2   3   51.47    1.37
  -3   2  -3   33.72    0.86
  -3   2  -3   33.27    0.93
  -3   2  -3   33.75    1.06
  -3   2  -3   33.67    0.94
   3  -2   3   33.04    0.95
   3  -2   3   33.79    1.08
   3  -2   3   32.55    0.84
   3  -2   3   32.79    1.26
   3  -2   3   32.28    0.93
  -4   2  -3    0.81    0.10
  -4   2  -3    0.71    0.08
  -4   2  -3    0.84    0.09
  -4   2  -3    0.68    0.07
   4  -2   3    0.77    0.05
   4  -2   3    0.74    0.09
   4  -2   3    0.75    0.12
   4  -2   3    0.58    0.06
   4  -2   3    0.85    0.09
   4  -2   3    0.82    0.11
  -5   2  -3   21.03    0.61
  -5   2  -3   21.72    0.67
  -5   2  -3   23.01    0.78
  -5   2  -3   21.02    0.66
   5  -2   3   21.59    0.57
   5  -2   3   20.94    0.78
   5  -2   3   22.20    0.92
  -6   2  -3    0.33    0.07
  -6   2  -3    0.46    0.08
  -6   2  -3    0.38    0.07
   6  -2   3    0.41    0.04
   6  -2   3    0.49    0.10
  -7   2  -3    2.14    0.16
  -7   2  -3    1.98    0.15
   7  -2   3    2.21    0.21
  -8   2  -3    1.24    0.14
  -8   2  -3    1.36    0.16
  -8  -1   3    2.83    0.16
  -7  -1   3   -0.01    0.02
   6   1  -3    2.42    0.22
  -6  -1   3    2.35    0.12
   5   1  -3   12.20    0.57
  -5  -1   3   11.82    0.36
   4   1  -3    4.08    0.25
  -4  -1   3    4.06    0.14
  -4  -1   3    3.83    0.13
   3   1  -3  117.57    4.18
  -3  -1   3  118.08    3.02
   2   1  -3   46.88    1.74
  -2  -1   3   48.50    1.73
  -2  -1   3   47.64    1.40
  -1  -1   3    0.32    0.06
  -1  -1   3    0.43    0.02
  -1  -1   3    0.43    0.02
  -1  -1   3    0.43    0.04
   0   1  -3    3.60    0.13
   0   1  -3    3.48    0.13
   0  -1   3    3.60    0.12
   0  -1   3    3.64    0.10
   0  -1   3    3.57    0.15
   0  -1   3    3.36    0.11
   0  -1   3    3.65    0.12
  -1   1  -3   98.31    2.68
  -1   1  -3   99.21    3.00
  -1   1  -3  112.55    3.07
  -1   1  -3  100.82    2.99
  -1   1  -3  101.97    2.63
   1  -1   3  105.89    3.08
   1  -1   3  106.72    2.53
   1  -1   3  102.03    2.70
   1  -1   3  109.16    2.76
  -2   1  -3    0.23    0.04
  -2   1  -3    0.28    0.04
  -2   1  -3    0.24    0.05
  -2   1  -3    0.42    0.05
  -2   1  -3    0.33    0.04
   2  -1   3    0.43    0.07
   2  -1   3    0.33    0.04
   2  -1   3    0.26    0.03
   2  -1   3    0.32    0.05
   2  -1   3    0.28    0.07
  -3   1  -3   75.63    1.87
  -3   1  -3   76.28    2.04
  -3   1  -3   73.83    2.01
  -3   1  -3   78.22    2.27
   3  -1   3   76.27    2.29
   3  -1   3   75.70    2.72
   3  -1   3   78.29    2.01
   3  -1   3   77.21    2.01
   3  -1   3   73.52    2.04
   3  -1   3   73.13    2.27
   3  -1   3   76.62    1.85
  -4   1  -3    2.36    0.15
  -4   1  -3    2.33    0.13
  -4   1  -3    2.54    0.12
  -4   1  -3    2.60    0.13
   4  -1   3    2.31    0.14
   4  -1   3    2.50    0.13
   4  -1   3    2.39    0.10
   4  -1   3    2.30    0.16
   4  -1   3    2.62    0.13
   4  -1   3    2.47    0.18
  -5   1  -3    3.96    0.18
  -5   1  -3    4.22    0.22
  -5   1  -3    3.97    0.19
  -5   1  -3    4.07    0.19
   5  -1   3    3.81    0.26
   5  -1   3    3.84    0.23
   5  -1   3    4.04    0.13
  -6   1  -3    0.57    0.08
  -6   1  -3    0.44    0.08
  -6   1  -3    0.36    0.07
   6  -1   3    0.46    0.03
   6  -1   3    0.48    0.11
   6  -1   3    0.30    0.08
  -7   1  -3   -0.02    0.05
  -7   1  -3    0.07    0.04
   7  -1   3    0.03    0.05
  -8   1  -3    0.86    0.12
  -8   1  -3    1.00    0.13
  -8   0   3    1.89    0.14
  -7   0   3    8.96    0.33
  -6   0   3    0.29    0.05
   5   0  -3   15.58    0.69
   5   0  -3   14.95    0.47
   5   0  -3   14.91    0.47
  -5   0   3   15.21    0.45
   4   0  -3   32.85    0.97
   4   0  -3   32.99    0.97
   4   0  -3   30.96    1.26
  -4   0   3   32.00    0.88
  -4   0   3   33.01    0.88
   3   0  -3    5.70    0.30
   3   0  -3    5.74    0.20
   3   0  -3    5.76    0.20
  -3   0   3    5.92    0.18
  -3   0   3    5.68    0.18
  -3   0   3    6.05    0.20
  -3   0   3    5.80    0.22
   2   0  -3  108.30    3.90
   2   0  -3  106.19    3.32
   2   0  -3  111.29    3.21
  -2   0   3  112.03    2.91
  -2   0   3  111.64    2.86
  -2   0   3  112.60    3.22
  -2   0   3  113.21    3.89
  -2   0   3  109.59    2.85
  -2   0   3  106.16    2.92
   1   0  -3   78.58    2.28
   1   0  -3   76.80    2.27
  -1   0   3   73.00    2.09
  -1   0   3   78.87    2.02
  -1   0   3   78.22    2.76
  -1   0   3   79.39    2.02
  -1   0   3   78.14    2.28
  -1   0   3   78.20    2.03
   0   0  -3   21.44    0.61
   0   0  -3   23.77    0.72
   0   0  -3   23.20    0.70
   0   0  -3   23.86    0.62
   0   0   3   22.95    0.62
   0   0   3   23.89    0.63
   0   0   3   23.00    0.57
   0   0   3   23.28    0.62
   0   0   3   23.48    0.72
  -1   0  -3   34.97    0.85
  -1   0  -3   35.39    1.04
  -1   0  -3   35.48    0.93
  -1   0  -3   33.94    1.05
  -1   0  -3   34.19    0.85
  -1   0  -3   33.80    0.93
  -1   0  -3   33.66    0.92
   1   0   3   34.73    0.92
   1   0   3   34.52    1.06
   1   0   3   31.70    1.03
   1   0   3   34.81    0.94
   1   0   3   34.42    0.93
   1   0   3   34.49    0.85
  -2   0  -3   83.47    2.22
  -2   0  -3   84.78    2.47
  -2   0  -3   81.86    2.22
  -2   0  -3   83.54    2.47
  -2   0  -3   85.74    2.19
  -2   0  -3   82.71    2.04
   2   0   3   83.42    2.22
   2   0   3   82.04    2.46
   2   0   3   79.44    2.18
   2   0   3   87.73    2.49
  -3   0  -3   -0.01    0.02
  -3   0  -3    0.01    0.02
  -3   0  -3   -0.01    0.02
  -3   0  -3    0.01    0.02
  -3   0  -3    0.06    0.02
   3   0   3    0.00    0.01
   3   0   3    0.05    0.03
   3   0   3    0.02    0.02
   3   0   3    0.03    0.01
   3   0   3    0.03    0.01
   3   0   3    0.04    0.02
   3   0   3    0.05    0.03
  -4   0  -3   93.32    2.48
  -4   0  -3   93.59    2.46
  -4   0  -3   94.95    2.28
  -4   0  -3   95.60    2.76
   4   0   3   90.48    3.30
   4   0   3   91.73    2.25
   4   0   3   89.79    2.78
   4   0   3   93.32    2.47
   4   0   3   89.93    2.75
   4   0   3   91.80    2.43
  -5   0  -3    1.51    0.11
  -5   0  -3    1.70    0.11
  -5   0  -3    1.42    0.12
  -5   0  -3    1.57    0.11
   5   0   3    1.62    0.15
   5   0   3    1.65    0.06
   5   0   3    1.57    0.14
  -6   0  -3    8.72    0.31
  -6   0  -3    9.23    0.34
   6   0   3    8.36    0.46
   6   0   3    9.01    0.40
  -7   0  -3    4.95    0.23
  -7   0  -3    4.98    0.24
   7   0   3    5.21    0.30
  -8   0  -3    9.74    0.40
   7  -1  -3    2.75    0.15
  -7   1   3    2.82    0.17
   6  -1  -3   30.66    0.97
  -6   1   3   30.48    0.88
   5  -1  -3   34.79    1.37
   5  -1  -3   33.06    1.06
  -5   1   3   34.47    0.96
   4  -1  -3    3.31    0.17
   4  -1  -3    3.45    0.24
   4  -1  -3    3.58    0.16
  -4   1   3    3.46    0.15
   3  -1  -3   41.66    1.23
   3  -1  -3   39.08    1.24
   3  -1  -3   38.88    1.53
  -3   1   3   41.18    1.26
  -3   1   3   40.75    1.01
  -3   1   3   41.70    1.09
  -3   1   3   41.26    1.10
   2  -1  -3    0.30    0.06
   2  -1  -3    0.09    0.02
   2  -1  -3    0.04    0.02
  -2   1   3    0.05    0.02
  -2   1   3    0.09    0.02
  -2   1   3    0.05    0.03
  -2   1   3    0.08    0.02
  -2   1   3    0.02    0.02
   1  -1  -3   41.44    1.27
   1  -1  -3   42.48    1.10
   1  -1  -3   39.64    1.53
   1  -1  -3   41.83    1.10
   1  -1  -3   43.53    1.25
  -1   1   3   41.63    1.52
  -1   1   3   41.48    1.12
  -1   1   3   42.72    1.03
  -1   1   3   41.31    1.11
  -1   1   3   42.65    1.27
   0  -1  -3  435.93   10.53
   0  -1  -3  412.68   13.05
   0  -1  -3  429.93   11.70
   0  -1  -3  429.30   10.57
   0  -1  -3  433.82   11.59
   0   1   3  425.84   15.90
   0   1   3  416.24   10.67
   0   1   3  430.81   13.44
   0   1   3  428.46   11.61
   0   1   3  430.09   11.64
  -1  -1  -3   27.45    0.87
  -1  -1  -3   28.10    0.85
  -1  -1  -3   27.04    0.77
  -1  -1  -3   28.29    0.76
  -1  -1  -3   28.21    0.70
   1   1   3   27.55    0.77
   1   1   3   28.58    0.88
   1   1   3   27.89    0.86
   1   1   3   28.34    0.77
   1   1   3   28.14    0.76
  -2  -1  -3   23.84    0.69
  -2  -1  -3   24.72    0.80
  -2  -1  -3   25.07    0.78
  -2  -1  -3   25.07    0.64
  -2  -1  -3   24.55    0.70
  -2  -1  -3   24.71    0.70
   2   1   3   25.20    0.68
   2   1   3   25.03    0.63
   2   1   3   24.88    0.78
   2   1   3   25.57    0.80
   2   1   3   25.24    0.70
  -3  -1  -3   20.50    0.61
  -3  -1  -3   20.14    0.60
  -3  -1  -3   20.37    0.55
  -3  -1  -3   21.16    0.67
   3   1   3   20.95    0.53
   3   1   3   20.00    0.66
   3   1   3   20.32    0.69
   3   1   3   21.42    0.80
   3   1   3   20.77    0.58
  -4  -1  -3   94.46    2.52
  -4  -1  -3   99.25    2.82
  -4  -1  -3   95.95    2.54
  -4  -1  -3   95.64    2.33
   4   1   3   93.97    2.41
   4   1   3   91.13    2.81
   4   1   3   88.29    2.81
   4   1   3   94.06    3.38
   4   1   3   95.71    2.85
   4   1   3  100.75    2.50
   4   1   3   92.68    2.29
   4   1   3   97.25    2.50
  -5  -1  -3   15.87    0.45
  -5  -1  -3   15.58    0.51
  -5  -1  -3   15.47    0.50
  -5  -1  -3   16.64    0.56
   5   1   3   15.50    0.67
   5   1   3   15.21    0.57
  -6  -1  -3  219.88    5.36
  -6  -1  -3  218.33    5.77
   6   1   3  220.31    7.78
   6   1   3  224.30    6.50
  -7  -1  -3    0.13    0.05
   7   1   3    0.11    0.06
  -8  -1  -3    0.28    0.08
   8   1   3    0.11    0.07
  -9  -1  -3    1.02    0.14
  -7   2   3    1.34    0.13
   6  -2  -3   12.52    0.48
  -6   2   3   12.33    0.43
   5  -2  -3   27.46    0.90
   5  -2  -3   27.92    1.14
  -5   2   3   26.36    0.79
   4  -2  -3   10.65    0.51
   4  -2  -3   10.17    0.39
  -4   2   3   10.41    0.34
   3  -2  -3    7.59    0.38
   3  -2  -3    7.26    0.29
   3  -2  -3    7.36    0.30
  -3   2   3    7.43    0.31
  -3   2   3    7.44    0.23
  -3   2   3    7.41    0.26
  -3   2   3    7.12    0.25
   2  -2  -3  124.98    3.24
   2  -2  -3  124.91    4.38
   2  -2  -3  127.85    3.61
   2  -2  -3  125.31    3.24
   2  -2  -3  103.65    3.62
  -2   2   3  121.83    3.21
  -2   2   3  125.43    3.64
  -2   2   3  127.48    3.25
  -2   2   3  127.30    2.99
   1  -2  -3    3.11    0.18
   1  -2  -3    2.97    0.10
   1  -2  -3    3.06    0.12
   1  -2  -3    3.06    0.10
   1  -2  -3    3.08    0.14
  -1   2   3    3.05    0.11
  -1   2   3    3.06    0.17
  -1   2   3    3.11    0.16
  -1   2   3    3.14    0.12
  -1   2   3    2.65    0.12
   0  -2  -3    0.05    0.02
   0  -2  -3    0.04    0.02
   0  -2  -3    0.05    0.01
   0  -2  -3    0.13    0.03
   0  -2  -3    0.04    0.02
   0   2   3    0.06    0.02
   0   2   3    0.02    0.01
   0   2   3    0.02    0.01
   0   2   3    0.07    0.02
   0   2   3    0.03    0.02
  -1  -2  -3    3.77    0.13
  -1  -2  -3    4.08    0.17
  -1  -2  -3    3.75    0.14
  -1  -2  -3    3.70    0.18
  -1  -2  -3    3.79    0.17
   1   2   3    4.13    0.15
   1   2   3    3.75    0.18
   1   2   3    3.70    0.14
   1   2   3    4.07    0.17
   1   2   3    3.79    0.14
  -2  -2  -3    2.38    0.12
  -2  -2  -3    2.52    0.11
  -2  -2  -3    2.32    0.13
  -2  -2  -3    2.50    0.10
  -2  -2  -3    2.30    0.11
   2   2   3    2.29    0.10
   2   2   3    2.46    0.14
   2   2   3    2.52    0.11
   2   2   3    2.35    0.09
   2   2   3    2.38    0.12
  -3  -2  -3   24.32    0.70
  -3  -2  -3   24.64    0.64
  -3  -2  -3   23.70    0.71
  -3  -2  -3   23.72    0.69
  -3  -2  -3   23.94    0.78
   3   2   3   23.16    0.61
   3   2   3   24.34    0.61
   3   2   3   28.20    0.93
   3   2   3   23.88    0.77
   3   2   3   24.96    0.68
   3   2   3   24.65    0.80
  -4  -2  -3   48.33    1.24
  -4  -2  -3   50.19    1.36
  -4  -2  -3   49.98    1.51
  -4  -2  -3   48.68    1.35
   4   2   3   51.43    1.53
   4   2   3   50.61    1.80
   4   2   3   45.00    1.49
   4   2   3   50.22    1.19
   4   2   3   48.99    1.19
  -5  -2  -3    5.56    0.25
  -5  -2  -3    5.39    0.20
  -5  -2  -3    5.78    0.24
  -5  -2  -3    5.77    0.23
   5   2   3    5.68    0.30
   5   2   3    5.48    0.26
  -6  -2  -3    2.48    0.13
  -6  -2  -3    2.46    0.16
   6   2   3    2.71    0.18
   6   2   3    3.00    0.21
  -7  -2  -3    0.37    0.07
   7   2   3    0.55    0.10
   7   2   3    0.50    0.11
  -8  -2  -3    0.26    0.07
   8   2   3    0.35    0.09
  -9  -2  -3    0.84    0.12
  -6   3   3    1.82    0.14
   5  -3  -3    0.72    0.11
  -5   3   3    0.98    0.11
   4  -3  -3   61.92    1.89
   4  -3  -3   61.52    2.29
  -4   3   3   59.17    1.66
  -4   3   3   61.97    1.55
   3  -3  -3    9.64    0.38
   3  -3  -3   10.29    0.48
  -3   3   3    9.61    0.33
  -3   3   3    9.90    0.31
  -3   3   3    9.73    0.33
   2  -3  -3    9.33    0.38
   2  -3  -3    9.62    0.36
   2  -3  -3    9.50    0.31
   2  -3  -3    9.50    0.44
   2  -3  -3    8.86    0.26
   2  -3  -3    9.63    0.26
  -2   3   3    9.37    0.29
  -2   3   3   10.20    0.32
  -2   3   3    9.33    0.32
  -2   3   3   10.02    0.39
   1  -3  -3    0.44    0.05
   1  -3  -3    0.39    0.04
   1  -3  -3    0.33    0.05
   1  -3  -3    0.49    0.07
   1  -3  -3    0.51    0.07
   1  -3  -3    0.38    0.07
  -1   3   3    0.32    0.06
  -1   3   3    0.43    0.05
  -1   3   3    0.44    0.05
  -1   3   3    0.37    0.06
  -1   3   3    0.36    0.05
   0  -3  -3   98.25    2.58
   0  -3  -3  100.18    2.88
   0  -3  -3  100.78    2.91
   0  -3  -3   95.96    2.39
   0  -3  -3   97.73    2.37
   0  -3  -3   97.99    2.58
   0   3   3   93.72    2.38
   0   3   3   96.68    2.58
   0   3   3   94.38    2.55
   0   3   3   98.20    2.91
   0   3   3   98.06    3.43
  -1  -3  -3  120.18    3.73
  -1  -3  -3  124.99    3.34
  -1  -3  -3  121.36    3.26
  -1  -3  -3  131.00    3.32
  -1  -3  -3  126.88    3.08
   1   3   3  126.99    4.49
   1   3   3  129.48    3.29
   1   3   3  129.58    3.35
   1   3   3  130.47    3.08
   1   3   3  117.26    3.69
   1   3   3  129.58    3.73
  -2  -3  -3    1.49    0.07
  -2  -3  -3    1.43    0.07
  -2  -3  -3    1.37    0.08
  -2  -3  -3    1.33    0.09
  -2  -3  -3    1.53    0.10
   2   3   3    1.38    0.08
   2   3   3    1.40    0.09
   2   3   3    1.37    0.10
   2   3   3    1.38    0.07
   2   3   3    1.23    0.07
  -3  -3  -3   23.10    0.61
  -3  -3  -3   23.04    0.75
  -3  -3  -3   23.22    0.61
  -3  -3  -3   23.28    0.69
  -3  -3  -3   23.31    0.67
   3   3   3   22.44    0.74
   3   3   3   23.02    0.58
   3   3   3   22.89    0.58
   3   3   3   24.19    0.78
   3   3   3   24.23    0.87
  -4  -3  -3    2.48    0.12
  -4  -3  -3    2.28    0.13
  -4  -3  -3    2.37    0.14
  -4  -3  -3    2.49    0.10
   4   3   3    2.38    0.15
   4   3   3    2.20    0.14
  -5  -3  -3   17.98    0.55
  -5  -3  -3   17.33    0.49
  -5  -3  -3   17.22    0.57
   5   3   3   17.70    0.63
   5   3   3   18.70    0.73
  -6  -3  -3    2.57    0.16
   6   3   3    2.82    0.17
   6   3   3    1.98    0.17
  -7  -3  -3   15.41    0.54
   7   3   3   14.78    0.57
   7   3   3   15.48    0.69
  -8  -3  -3    0.32    0.08
   8   3   3    0.21    0.06
  -9  -3  -3   -0.02    0.04
  -6   4   3    8.26    0.35
   5  -4  -3    7.05    0.34
  -5   4   3    6.70    0.27
  -5   4   3    6.85    0.29
   4  -4  -3    2.92    0.19
   4  -4  -3    2.92    0.23
  -4   4   3    3.04    0.17
  -4   4   3    2.97    0.16
   3  -4  -3   15.60    0.69
   3  -4  -3   15.52    0.41
   3  -4  -3   16.03    0.57
  -3   4   3   16.36    0.51
  -3   4   3   14.95    0.50
  -3   4   3   15.89    0.46
   2  -4  -3    2.08    0.16
   2  -4  -3    2.23    0.14
   2  -4  -3    2.00    0.09
  -2   4   3    2.04    0.12
  -2   4   3    2.09    0.15
  -2   4   3    2.37    0.12
  -2   4   3    2.31    0.13
   1  -4  -3   16.80    0.67
   1  -4  -3   18.84    0.51
   1  -4  -3   18.42    0.57
   1  -4  -3   19.07    0.51
   1  -4  -3   19.23    0.64
   1  -4  -3   19.51    0.60
   1  -4  -3   17.80    0.75
  -1   4   3   19.19    0.67
  -1   4   3   19.26    0.57
  -1   4   3   18.44    0.57
  -1   4   3   22.29    0.53
  -1   4   3   18.57    0.74
   0  -4  -3    0.58    0.08
   0  -4  -3    0.73    0.06
   0  -4  -3    0.76    0.06
   0  -4  -3    0.80    0.08
   0   4   3    0.74    0.06
   0   4   3    0.66    0.09
   0   4   3    0.80    0.07
   0   4   3    0.83    0.07
   0   4   3    0.87    0.07
  -1  -4  -3    0.21    0.05
  -1  -4  -3    0.18    0.03
  -1  -4  -3    0.13    0.04
  -1  -4  -3    0.18    0.03
   1   4   3    0.14    0.04
   1   4   3    0.29    0.04
   1   4   3    0.18    0.04
   1   4   3    0.17    0.04
   1   4   3    0.14    0.04
   1   4   3    0.24    0.04
  -2  -4  -3   11.61    0.33
  -2  -4  -3   11.60    0.36
  -2  -4  -3   12.09    0.42
   2   4   3   11.53    0.36
   2   4   3   11.80    0.32
   2   4   3   11.14    0.41
   2   4   3   11.62    0.44
   2   4   3   11.90    0.45
   2   4   3   11.65    0.36
  -3  -4  -3  134.01    3.26
  -3  -4  -3  138.73    3.94
  -3  -4  -3  135.99    3.54
   3   4   3  128.66    3.21
   3   4   3  138.40    4.69
   3   4   3  128.12    3.26
   3   4   3  136.33    3.97
   3   4   3  131.54    3.94
  -4  -4  -3   13.24    0.45
  -4  -4  -3   13.29    0.47
  -4  -4  -3   12.78    0.37
  -4  -4  -3   13.42    0.37
   4   4   3   13.20    0.48
   4   4   3   12.14    0.46
   4   4   3   13.41    0.52
  -5  -4  -3   22.22    0.60
  -5  -4  -3   22.45    0.70
   5   4   3   22.34    0.86
  -6  -4  -3    6.17    0.28
   6   4   3    5.89    0.31
  -7  -4  -3    0.30    0.07
   7   4   3    0.28    0.08
  -8  -4  -3    0.19    0.07
   8   4   3    0.21    0.06
  -9  -4  -3   14.54    0.55
  -5   5   3    5.42    0.24
  -5   5   3    5.67    0.28
   4  -5  -3    1.06    0.14
  -4   5   3    0.91    0.11
  -4   5   3    0.86    0.11
   3  -5  -3    6.98    0.23
   3  -5  -3    6.97    0.39
   3  -5  -3    7.81    0.34
  -3   5   3    7.21    0.27
  -3   5   3    7.54    0.29
  -3   5   3    7.14    0.29
   2  -5  -3    0.69    0.11
   2  -5  -3    0.82    0.06
   2  -5  -3    0.78    0.06
   2  -5  -3    0.63    0.09
  -2   5   3    0.82    0.10
  -2   5   3    0.78    0.09
  -2   5   3    0.62    0.08
   1  -5  -3   30.42    0.82
   1  -5  -3   31.38    1.19
   1  -5  -3   31.48    1.02
  -1   5   3   31.57    0.90
  -1   5   3   31.89    1.05
  -1   5   3   30.85    0.84
  -1   5   3   31.03    0.90
   0  -5  -3   -0.01    0.01
   0  -5  -3    0.01    0.03
   0  -5  -3    0.00    0.03
   0  -5  -3    0.01    0.02
   0   5   3    0.12    0.04
   0   5   3   -0.03    0.02
   0   5   3    0.03    0.03
   0   5   3    0.06    0.03
   0   5   3    0.09    0.04
  -1  -5  -3  108.66    3.17
  -1  -5  -3  107.35    2.61
  -1  -5  -3  104.05    2.86
   1   5   3  105.02    2.61
   1   5   3  104.75    2.83
   1   5   3  110.04    3.20
   1   5   3  107.70    2.81
   1   5   3  107.81    3.20
   1   5   3  103.34    3.72
  -2  -5  -3   52.90    1.61
  -2  -5  -3   53.18    1.32
   2   5   3   51.60    1.43
   2   5   3   52.95    1.64
   2   5   3   51.86    1.29
   2   5   3   51.96    1.84
  -3  -5  -3    6.30    0.27
  -3  -5  -3    6.74    0.22
   3   5   3    6.66    0.26
   3   5   3    6.81    0.26
   3   5   3    6.51    0.30
  -4  -5  -3    2.28    0.11
  -4  -5  -3    2.10    0.14
   4   5   3    2.27    0.15
   4   5   3    2.26    0.12
  -5  -5  -3    9.56    0.36
   5   5   3    8.56    0.36
  -6  -5  -3    0.18    0.06
   6   5   3    0.19    0.05
  -7  -5  -3    7.67    0.34
   7   5   3    7.90    0.33
  -8  -5  -3    4.28    0.25
   8   5   3    4.03    0.20
   4  -6  -3    6.13    0.34
  -4   6   3    5.65    0.25
   3  -6  -3    8.47    0.28
   3  -6  -3    9.65    0.42
  -3   6   3    8.88    0.33
   2  -6  -3   21.47    0.59
   2  -6  -3   20.78    0.75
  -2   6   3   20.36    0.61
   1  -6  -3   16.54    0.48
   1  -6  -3   16.93    0.61
  -1   6   3   16.63    0.53
  -1   6   3   16.28    0.50
  -1   6   3   16.51    0.64
   0  -6  -3   25.24    0.69
   0  -6  -3   25.57    0.85
   0  -6  -3   24.48    0.81
   0   6   3   24.52    0.69
   0   6   3   26.11    0.89
   0   6   3   25.12    0.75
  -1  -6  -3   10.33    0.41
  -1  -6  -3   10.35    0.32
  -1  -6  -3   10.47    0.41
   1   6   3   10.48    0.32
   1   6   3   10.20    0.35
   1   6   3   10.46    0.44
  -2  -6  -3    3.29    0.14
  -2  -6  -3    3.24    0.19
   2   6   3    3.34    0.11
   2   6   3    3.07    0.19
   2   6   3    2.94    0.14
  -3  -6  -3   14.15    0.41
  -3  -6  -3   13.92    0.50
   3   6   3   13.88    0.53
  -4  -6  -3    1.61    0.13
  -4  -6  -3    1.99    0.10
   4   6   3    1.77    0.14
  -5  -6  -3    1.27    0.15
   5   6   3    1.10    0.12
  -6  -6  -3   38.70    1.21
   6   6   3   42.30    1.29
  -7  -6  -3    2.69    0.19
   7   6   3    2.59    0.16
  -8  -6  -3    0.87    0.14
   3  -7  -3    0.13    0.06
   3  -7  -3    0.11    0.04
  -3   7   3    0.15    0.08
   2  -7  -3   25.30    0.70
  -2   7   3   24.91    0.73
   1  -7  -3   10.02    0.34
  -1   7   3    9.69    0.46
  -1   7   3   10.63    0.36
   0  -7  -3    5.01    0.21
   0   7   3    5.62    0.22
   0   7   3    5.40    0.30
  -1  -7  -3    1.35    0.09
  -1  -7  -3    1.34    0.16
   1   7   3    1.32    0.16
   1   7   3    1.32    0.10
  -2  -7  -3    0.02    0.02
  -2  -7  -3    0.09    0.05
   2   7   3    0.01    0.01
   2   7   3    0.05    0.04
  -3  -7  -3    2.76    0.19
  -3  -7  -3    2.66    0.13
   3   7   3    2.71    0.18
  -4  -7  -3   -0.02    0.03
   4   7   3    0.01    0.03
  -5  -7  -3    9.39    0.40
   5   7   3    9.96    0.40
  -6  -7  -3   38.41    1.20
   6   7   3   40.63    1.26
  -7  -7  -3    3.10    0.22
  -8  -7  -3    0.03    0.06
   2  -8  -3    0.03    0.03
  -2   8   3    0.04    0.08
   1  -8  -3    6.41    0.25
  -1   8   3    6.43    0.27
   0  -8  -3    0.02    0.03
   0   8   3    0.01    0.05
   0   8   3    0.00    0.06
  -1  -8  -3   11.10    0.37
  -1  -8  -3   10.46    0.47
   1   8   3   11.78    0.50
   1   8   3   11.26    0.32
  -2  -8  -3    8.19    0.39
  -2  -8  -3    8.39    0.30
   2   8   3    8.52    0.40
  -3  -8  -3    3.30    0.22
  -3  -8  -3    3.24    0.16
   3   8   3    3.12    0.21
  -4  -8  -3    2.54    0.20
   4   8   3    2.60    0.18
  -5  -8  -3   13.43    0.54
   5   8   3   14.80    0.55
  -6  -8  -3    6.31    0.33
  -7  -8  -3    2.76    0.22
   0  -9  -3   11.14    0.39
  -1  -9  -3    1.43    0.13
  -2  -9  -3    7.72    0.39
  -2  -9  -3    7.61    0.29
  -3  -9  -3   22.18    0.79
  -3  -9  -3   21.90    0.65
  -4  -9  -3    0.96    0.15
  -5  -9  -3    6.27    0.34
  -3  -9   4   10.95    0.43
  -3  -9   4   10.90    0.54
  -2  -9   4    0.06    0.06
  -2  -9   4    0.01    0.04
  -1  -9   4    5.99    0.30
  -1  -9   4    5.64    0.36
  -5  -8   4    7.71    0.30
  -5  -8   4    8.59    0.44
  -4  -8   4    0.04    0.06
  -4  -8   4    0.12    0.04
  -3  -8   4    0.55    0.08
  -3  -8   4    0.65    0.13
  -2  -8   4    1.70    0.20
  -2  -8   4    1.74    0.13
   1   8  -4    0.04    0.03
  -1  -8   4    0.02    0.03
  -1  -8   4    0.14    0.07
   0  -8   4   13.94    0.62
   0  -8   4   14.25    0.52
   1  -8   4    2.72    0.20
   1  -8   4    2.87    0.23
   2  -8   4    3.80    0.19
   2  -8   4    4.24    0.26
   2  -8   4    3.98    0.27
  -6  -7   4    0.61    0.13
  -6  -7   4    0.54    0.06
  -5  -7   4    0.03    0.02
  -5  -7   4    0.06    0.06
  -4  -7   4    4.12    0.17
  -4  -7   4    4.51    0.28
  -3  -7   4    2.02    0.12
  -3  -7   4    2.04    0.18
  -2  -7   4   28.49    0.83
  -2  -7   4   28.34    1.02
   1   7  -4    0.90    0.08
  -1  -7   4    0.63    0.12
  -1  -7   4    0.85    0.10
   0   7  -4    0.70    0.09
   0  -7   4    0.61    0.11
   0  -7   4    0.58    0.09
  -1   7  -4    0.92    0.12
   1  -7   4    0.96    0.13
   1  -7   4    1.37    0.17
  -2   7  -4    4.79    0.27
   2  -7   4    4.99    0.20
   2  -7   4    4.56    0.28
   2  -7   4    4.59    0.26
   3  -7   4    3.85    0.18
  -7  -6   4    0.17    0.03
  -6  -6   4   11.90    0.35
  -6  -6   4   13.05    0.54
  -5  -6   4    1.65    0.19
  -5  -6   4    1.95    0.08
  -4  -6   4    5.12    0.17
  -4  -6   4    5.16    0.29
  -3  -6   4    7.25    0.37
  -3  -6   4    8.00    0.26
  -2  -6   4   25.20    0.90
  -2  -6   4   25.19    0.72
   1   6  -4    8.84    0.32
  -1  -6   4    8.72    0.31
  -1  -6   4    9.20    0.41
   0   6  -4   49.64    1.49
   0  -6   4   48.42    1.35
   0  -6   4   46.50    1.56
  -1   6  -4   10.12    0.40
   1  -6   4    9.94    0.31
   1  -6   4    9.52    0.43
   1  -6   4    9.67    0.45
   1  -6   4    9.62    0.37
  -2   6  -4    0.07    0.04
   2  -6   4    0.03    0.04
   2  -6   4    0.09    0.05
   2  -6   4    0.08    0.03
   2  -6   4    0.04    0.03
  -3   6  -4    0.59    0.10
  -3   6  -4    0.78    0.07
   3  -6   4    0.63    0.07
   3  -6   4    0.63    0.10
   3  -6   4    0.67    0.11
   3  -6   4    0.59    0.12
  -4   6  -4    0.41    0.07
  -4   6  -4    0.31    0.08
   4  -6   4    0.40    0.06
  -6  -5   4    1.22    0.15
  -5  -5   4   25.71    0.90
  -4  -5   4   12.26    0.50
  -3  -5   4    5.74    0.29
  -3  -5   4    5.74    0.18
  -2  -5   4    0.05    0.02
  -2  -5   4    0.03    0.03
  -2  -5   4    0.05    0.02
   1   5  -4    0.13    0.03
   1   5  -4    0.10    0.02
  -1  -5   4    0.16    0.03
  -1  -5   4    0.15    0.05
   0   5  -4    5.99    0.25
   0  -5   4    6.13    0.30
   0  -5   4    6.12    0.23
  -1   5  -4   37.26    0.99
  -1   5  -4   36.93    1.18
   1  -5   4   38.99    1.42
   1  -5   4   35.88    1.22
   1  -5   4   37.59    0.96
   1  -5   4   37.58    1.06
  -2   5  -4    6.11    0.28
  -2   5  -4    6.32    0.22
   2  -5   4    5.65    0.25
   2  -5   4    6.04    0.21
   2  -5   4    6.10    0.33
   2  -5   4    6.22    0.29
  -3   5  -4   16.20    0.61
  -3   5  -4   16.21    0.45
   3  -5   4   16.21    0.72
   3  -5   4   16.40    0.47
   3  -5   4   16.91    0.56
   3  -5   4   15.97    0.60
  -4   5  -4    0.10    0.05
  -4   5  -4    0.10    0.06
   4  -5   4    0.10    0.03
  -5   5  -4    1.11    0.11
   5  -5   4    0.99    0.09
  -7  -4   4    3.76    0.14
   6   4  -4    4.97    0.33
  -5  -4   4   87.04    2.65
  -4  -4   4    8.37    0.36
  -3  -4   4   35.74    1.16
  -2  -4   4   10.66    0.43
  -2  -4   4   10.88    0.31
  -2  -4   4   11.08    0.31
   1   4  -4   75.65    2.19
   1   4  -4   74.81    2.19
  -1  -4   4   75.45    2.30
  -1  -4   4   74.82    1.97
  -1  -4   4   74.84    2.23
   0   4  -4    2.24    0.12
   0   4  -4    2.18    0.11
   0  -4   4    2.27    0.09
   0  -4   4    2.29    0.14
   0  -4   4    2.21    0.15
   0  -4   4    2.18    0.11
   0  -4   4    2.15    0.11
  -1   4  -4   72.83    2.14
  -1   4  -4   72.07    1.87
  -1   4  -4   71.77    1.86
   1  -4   4   60.64    2.58
   1  -4   4   71.98    1.90
   1  -4   4   73.53    1.75
   1  -4   4   73.51    2.18
   1  -4   4   70.94    2.19
  -2   4  -4    0.77    0.05
  -2   4  -4    0.53    0.08
  -2   4  -4    0.68    0.06
   2  -4   4    0.70    0.10
   2  -4   4    0.70    0.09
   2  -4   4    0.50    0.07
   2  -4   4    0.56    0.06
  -3   4  -4    0.21    0.05
  -3   4  -4    0.08    0.04
  -3   4  -4    0.03    0.03
   3  -4   4    0.04    0.03
   3  -4   4    0.06    0.02
   3  -4   4    0.02    0.03
   3  -4   4    0.08    0.05
  -4   4  -4   10.88    0.34
  -4   4  -4   10.39    0.44
   4  -4   4    9.95    0.51
   4  -4   4   10.64    0.33
  -5   4  -4   12.18    0.39
   5  -4   4   12.17    0.37
  -6   4  -4    1.70    0.15
   6  -4   4    1.94    0.11
  -8  -3   4    3.83    0.17
  -7  -3   4    1.51    0.09
   6   3  -4    0.58    0.12
  -6  -3   4    0.65    0.04
   5   3  -4    2.39    0.20
  -5  -3   4    2.45    0.16
  -4  -3   4   11.60    0.45
  -2  -3   4   61.36    1.56
  -2  -3   4   59.60    1.56
  -1  -3   4   23.39    0.63
  -1  -3   4   24.34    0.62
  -1  -3   4   22.15    0.62
  -1  -3   4   23.79    0.63
  -1  -3   4   22.91    0.73
   0   3  -4    2.67    0.12
   0   3  -4    2.54    0.12
   0  -3   4    2.61    0.11
   0  -3   4    2.49    0.13
   0  -3   4    2.80    0.09
  -1   3  -4   44.70    1.22
  -1   3  -4   45.63    1.23
  -1   3  -4   46.23    1.40
  -1   3  -4   44.87    1.39
   1  -3   4   46.65    1.24
   1  -3   4   48.52    1.43
   1  -3   4   46.18    1.15
  -2   3  -4    0.69    0.08
  -2   3  -4    0.71    0.06
  -2   3  -4    0.67    0.08
  -2   3  -4    0.72    0.05
  -2   3  -4    0.66    0.06
   2  -3   4    0.85    0.08
   2  -3   4    0.85    0.06
   2  -3   4    0.63    0.07
   2  -3   4    0.82    0.12
   2  -3   4    0.64    0.09
  -3   3  -4   15.19    0.44
  -3   3  -4   15.88    0.57
  -3   3  -4   15.92    0.49
   3  -3   4   15.98    0.44
   3  -3   4   15.09    0.55
   3  -3   4   15.46    0.50
   3  -3   4   15.67    0.67
   3  -3   4   16.21    0.59
  -4   3  -4    0.00    0.04
  -4   3  -4    0.04    0.03
  -4   3  -4   -0.02    0.03
   4  -3   4    0.02    0.04
   4  -3   4    0.03    0.02
   4  -3   4    0.08    0.05
   4  -3   4    0.06    0.03
   4  -3   4    0.10    0.04
  -5   3  -4   -0.03    0.04
  -5   3  -4    0.01    0.04
   5  -3   4    0.04    0.05
   5  -3   4    0.00    0.02
  -6   3  -4    2.80    0.17
   6  -3   4    2.76    0.12
   6  -3   4    2.72    0.23
  -7   3  -4    0.82    0.11
   7  -3   4    0.64    0.13
  -8  -2   4    6.17    0.24
  -7  -2   4    0.94    0.07
  -6  -2   4    4.17    0.16
   5   2  -4    0.24    0.08
  -5  -2   4    0.32    0.06
  -5  -2   4    0.32    0.03
   4   2  -4   31.82    1.25
  -1  -2   4    6.47    0.19
  -1  -2   4    6.41    0.23
  -1  -2   4    6.58    0.19
   0   2  -4   71.23    2.15
   0   2  -4   69.83    2.14
   0  -2   4   75.00    1.93
   0  -2   4   73.03    2.17
   0  -2   4   73.74    1.77
   0  -2   4   73.70    1.93
   0  -2   4   75.72    1.91
  -1   2  -4   26.14    0.82
  -1   2  -4   25.98    0.71
  -1   2  -4   26.49    0.71
  -1   2  -4   25.95    0.81
   1  -2   4   25.78    0.72
   1  -2   4   25.96    0.74
   1  -2   4   25.76    0.84
   1  -2   4   26.05    0.66
  -2   2  -4    2.03    0.12
  -2   2  -4    1.95    0.10
  -2   2  -4    2.12    0.10
  -2   2  -4    2.26    0.10
  -2   2  -4    2.07    0.12
  -2   2  -4    2.05    0.09
   2  -2   4    1.85    0.11
   2  -2   4    1.96    0.09
   2  -2   4    1.95    0.13
  -3   2  -4   81.01    2.19
  -3   2  -4   83.46    2.22
  -3   2  -4   82.92    2.03
  -3   2  -4   83.54    2.48
  -3   2  -4   80.68    2.48
   3  -2   4   81.90    2.24
   3  -2   4   82.82    2.20
   3  -2   4   81.71    2.51
   3  -2   4   83.92    2.98
   3  -2   4   83.76    2.03
   3  -2   4   82.48    2.20
  -4   2  -4    8.64    0.28
  -4   2  -4    8.42    0.36
  -4   2  -4    8.67    0.32
  -4   2  -4    8.43    0.31
   4  -2   4    8.94    0.32
   4  -2   4    8.62    0.26
   4  -2   4    8.18    0.42
   4  -2   4    8.92    0.31
   4  -2   4    8.14    0.38
  -5   2  -4    3.49    0.18
  -5   2  -4    3.59    0.18
  -5   2  -4    3.30    0.21
  -5   2  -4    3.37    0.17
   5  -2   4    3.46    0.23
   5  -2   4    3.18    0.13
  -6   2  -4    7.99    0.30
  -6   2  -4    7.95    0.32
   6  -2   4    8.09    0.25
   6  -2   4    7.43    0.40
  -7   2  -4    4.82    0.23
   7  -2   4    4.62    0.31
  -7  -1   4    7.84    0.28
  -6  -1   4    3.29    0.14
   5   1  -4    0.73    0.13
  -5  -1   4    0.66    0.05
   4   1  -4   26.28    1.06
  -4  -1   4   26.27    0.72
  -4  -1   4   26.13    0.70
   3   1  -4    7.02    0.37
  -3  -1   4    7.35    0.21
  -3  -1   4    7.85    0.22
  -2  -1   4   88.86    2.31
  -2  -1   4   89.88    2.62
  -2  -1   4   89.60    2.31
   1   1  -4  206.08    6.24
   1   1  -4  200.96    6.21
  -1  -1   4  214.83    6.51
  -1  -1   4  211.62    8.04
  -1  -1   4  206.91    5.49
  -1  -1   4  200.59    5.64
  -1  -1   4  204.18    5.48
  -1  -1   4  209.23    5.63
   0   1  -4   14.76    0.47
   0   1  -4   14.95    0.48
   0  -1   4   15.19    0.50
   0  -1   4   15.11    0.42
   0  -1   4   15.09    0.42
   0  -1   4   15.33    0.43
   0  -1   4   15.12    0.38
  -1   1  -4   60.62    1.76
  -1   1  -4   58.54    1.57
  -1   1  -4   56.80    1.42
  -1   1  -4   58.58    1.43
   1  -1   4   60.67    1.59
   1  -1   4   58.27    1.58
   1  -1   4   59.67    1.45
   1  -1   4   60.17    1.56
   1  -1   4   57.15    1.78
  -2   1  -4   14.12    0.43
  -2   1  -4   13.92    0.43
  -2   1  -4   14.65    0.39
  -2   1  -4   14.27    0.49
  -2   1  -4   13.96    0.49
  -2   1  -4   14.20    0.43
   2  -1   4   14.10    0.51
   2  -1   4   14.29    0.42
   2  -1   4   14.65    0.44
   2  -1   4   14.26    0.39
  -3   1  -4   49.98    1.40
  -3   1  -4   51.86    1.39
  -3   1  -4   51.12    1.56
  -3   1  -4   49.76    1.57
  -3   1  -4   52.58    1.28
   3  -1   4   51.20    1.41
   3  -1   4   52.91    1.60
   3  -1   4   51.11    1.27
   3  -1   4   48.25    1.37
  -4   1  -4   38.28    1.17
  -4   1  -4   36.55    1.04
  -4   1  -4   35.56    1.05
  -4   1  -4   36.82    0.96
   4  -1   4   35.59    1.05
   4  -1   4   37.41    1.40
   4  -1   4   36.34    1.20
   4  -1   4   36.56    1.02
   4  -1   4   36.59    0.93
  -5   1  -4   38.25    0.99
  -5   1  -4   37.17    1.09
  -5   1  -4   37.33    1.21
  -5   1  -4   37.58    1.07
   5  -1   4   37.42    0.95
   5  -1   4   36.65    1.24
  -6   1  -4    2.63    0.16
  -6   1  -4    2.57    0.15
  -6   1  -4    2.44    0.16
   6  -1   4    2.64    0.21
   6  -1   4    2.83    0.11
  -7   1  -4   12.00    0.42
  -7   1  -4   12.11    0.45
   7  -1   4   12.50    0.56
  -8   1  -4   -0.04    0.06
  -8   1  -4    0.02    0.04
  -7   0   4    0.01    0.03
  -6   0   4   12.97    0.42
   5   0  -4   25.93    1.08
  -5   0   4   25.59    0.73
   4   0  -4   11.46    0.55
  -4   0   4   11.66    0.35
   3   0  -4   49.10    1.43
   3   0  -4   48.06    1.43
   3   0  -4   47.63    1.83
  -3   0   4   48.66    1.30
  -3   0   4   50.03    1.29
  -3   0   4   49.33    1.48
  -3   0   4   49.64    1.32
   2   0  -4   11.86    0.38
   2   0  -4   11.65    0.53
   2   0  -4   12.05    0.37
  -2   0   4   12.18    0.34
  -2   0   4   12.22    0.34
  -2   0   4   12.18    0.34
  -2   0   4   11.92    0.36
   1   0  -4    5.40    0.19
   1   0  -4    5.33    0.20
  -1   0   4    5.16    0.18
  -1   0   4    5.37    0.17
  -1   0   4    5.40    0.21
  -1   0   4    5.64    0.28
  -1   0   4    5.58    0.17
  -1   0   4    5.31    0.17
   0   0  -4  147.53    4.11
   0   0  -4  165.43    4.54
   0   0  -4  151.72    4.14
   0   0  -4  149.56    4.91
   0   0   4  156.54    4.26
   0   0   4  167.02    4.53
   0   0   4  148.72    3.91
   0   0   4  149.14    4.41
   0   0   4  155.62    4.22
  -1   0  -4  151.28    5.21
  -1   0  -4  154.46    4.54
  -1   0  -4  150.76    4.70
  -1   0  -4  160.78    4.13
  -1   0  -4  155.70    4.61
  -1   0  -4  159.51    4.06
   1   0   4  170.50    4.23
   1   0   4  157.93    4.18
   1   0   4  165.95    4.16
   1   0   4  165.52    4.71
   1   0   4  170.50    4.23
  -2   0  -4   11.83    0.33
  -2   0  -4   12.16    0.36
  -2   0  -4   11.69    0.37
  -2   0  -4   12.10    0.41
  -2   0  -4   11.01    0.42
  -2   0  -4   11.38    0.37
   2   0   4   11.81    0.36
   2   0   4   11.76    0.33
   2   0   4   11.84    0.37
   2   0   4   12.46    0.44
  -3   0  -4   24.73    0.77
  -3   0  -4   22.00    0.68
  -3   0  -4   23.29    0.62
  -3   0  -4   23.69    0.68
  -3   0  -4   22.63    0.67
   3   0   4   23.66    0.68
   3   0   4   23.73    0.66
   3   0   4   23.13    0.79
   3   0   4   23.16    0.94
   3   0   4   23.33    0.61
  -4   0  -4    4.60    0.18
  -4   0  -4    4.18    0.19
  -4   0  -4    4.64    0.22
  -4   0  -4    4.68    0.20
   4   0   4    4.47    0.24
   4   0   4    4.28    0.19
   4   0   4    3.78    0.20
   4   0   4    4.46    0.15
   4   0   4    4.38    0.18
   4   0   4    4.63    0.26
   4   0   4    4.61    0.18
  -5   0  -4    2.14    0.15
  -5   0  -4    2.12    0.13
  -5   0  -4    1.97    0.13
  -5   0  -4    2.21    0.13
   5   0   4    2.18    0.18
   5   0   4    2.03    0.16
   5   0   4    2.11    0.09
  -6   0  -4   19.33    0.57
  -6   0  -4   18.24    0.62
  -6   0  -4   18.80    0.62
   6   0   4   18.96    0.49
   6   0   4   20.05    0.85
   6   0   4   19.44    0.73
  -7   0  -4    0.96    0.11
  -7   0  -4    1.10    0.13
   7   0   4    1.01    0.15
  -8   0  -4    3.80    0.22
  -8   0  -4    3.99    0.23
  -7   1   4   18.80    0.60
   6  -1  -4    0.00    0.02
  -6   1   4   -0.02    0.03
   5  -1  -4    9.90    0.35
   5  -1  -4   10.14    0.53
  -5   1   4    9.61    0.33
   4  -1  -4    0.46    0.06
   4  -1  -4    0.53    0.11
   4  -1  -4    0.39    0.06
  -4   1   4    0.53    0.06
   3  -1  -4   29.59    0.92
   3  -1  -4   29.99    0.94
   3  -1  -4   30.59    1.19
  -3   1   4   29.86    0.84
  -3   1   4   30.67    0.83
   2  -1  -4   48.24    1.46
   2  -1  -4   48.84    1.43
   2  -1  -4   46.87    1.78
  -2   1   4   46.73    1.47
  -2   1   4   49.07    1.28
  -2   1   4   47.98    1.18
  -2   1   4   48.54    1.29
   1  -1  -4  118.76    3.54
   1  -1  -4  121.56    3.52
  -1   1   4  122.27    4.25
  -1   1   4  118.16    3.54
  -1   1   4  121.67    2.91
  -1   1   4  119.00    3.12
   0  -1  -4   11.44    0.33
   0  -1  -4   11.76    0.28
   0  -1  -4   11.01    0.40
   0  -1  -4   12.11    0.39
   0  -1  -4   11.22    0.28
   0   1   4   11.20    0.31
   0   1   4   11.59    0.35
   0   1   4   11.53    0.34
   0   1   4   11.25    0.34
   0   1   4   11.76    0.48
   0   1   4   11.21    0.41
  -1  -1  -4   16.34    0.42
  -1  -1  -4   15.99    0.45
  -1  -1  -4   15.51    0.54
  -1  -1  -4   15.77    0.47
  -1  -1  -4   16.30    0.48
  -1  -1  -4   16.56    0.52
   1   1   4   15.66    0.47
   1   1   4   15.62    0.55
   1   1   4   16.29    0.46
   1   1   4   16.09    0.47
   1   1   4   15.78    0.43
  -2  -1  -4    0.08    0.02
  -2  -1  -4    0.03    0.02
  -2  -1  -4    0.05    0.02
  -2  -1  -4    0.09    0.02
  -2  -1  -4    0.10    0.03
   2   1   4    0.08    0.03
   2   1   4    0.13    0.03
   2   1   4    0.07    0.02
   2   1   4    0.09    0.02
   2   1   4    0.05    0.03
  -3  -1  -4   13.84    0.44
  -3  -1  -4   14.36    0.43
  -3  -1  -4   13.56    0.43
  -3  -1  -4   14.59    0.49
  -3  -1  -4   13.91    0.40
   3   1   4   14.23    0.42
   3   1   4   14.07    0.38
   3   1   4   13.71    0.51
   3   1   4   13.48    0.42
   3   1   4   12.94    0.47
  -4  -1  -4   43.60    1.25
  -4  -1  -4   44.00    1.24
  -4  -1  -4   44.43    1.14
  -4  -1  -4   46.58    1.39
  -4  -1  -4   44.03    1.25
   4   1   4   44.67    1.66
   4   1   4   44.06    1.11
   4   1   4   44.06    1.38
   4   1   4   45.00    1.42
   4   1   4   45.29    1.21
  -5  -1  -4   11.21    0.43
  -5  -1  -4   11.08    0.35
  -5  -1  -4   10.84    0.38
  -5  -1  -4   10.25    0.38
   5   1   4   10.96    0.50
   5   1   4   10.53    0.29
   5   1   4   11.28    0.45
  -6  -1  -4   47.79    1.23
  -6  -1  -4   45.72    1.34
  -6  -1  -4   46.84    1.35
   6   1   4   46.26    1.52
   6   1   4   48.24    1.80
  -7  -1  -4    0.68    0.11
  -7  -1  -4    0.46    0.08
   7   1   4    0.50    0.10
  -8  -1  -4   17.89    0.63
   8   1   4   17.81    0.72
   6  -2  -4    8.96    0.36
  -6   2   4    8.75    0.34
   5  -2  -4    1.97    0.13
  -5   2   4    2.00    0.13
   4  -2  -4   90.63    3.29
   4  -2  -4   88.03    2.67
  -4   2   4   90.47    2.39
   3  -2  -4   31.06    0.97
   3  -2  -4   30.63    1.22
  -3   2   4   30.63    0.87
  -3   2   4   30.84    0.79
   2  -2  -4    0.51    0.08
   2  -2  -4    0.42    0.03
   2  -2  -4    0.36    0.05
   2  -2  -4    0.43    0.08
  -2   2   4    0.48    0.06
  -2   2   4    0.38    0.07
  -2   2   4    0.47    0.05
  -2   2   4    0.51    0.06
   1  -2  -4    5.65    0.29
   1  -2  -4    5.53    0.18
   1  -2  -4    5.56    0.19
   1  -2  -4    5.74    0.22
  -1   2   4    5.72    0.18
  -1   2   4    5.37    0.20
  -1   2   4    5.08    0.24
  -1   2   4    5.51    0.20
   0  -2  -4    0.08    0.03
   0  -2  -4    0.02    0.02
   0  -2  -4    0.07    0.02
   0  -2  -4    0.02    0.02
   0  -2  -4    0.10    0.03
   0  -2  -4    0.05    0.03
   0  -2  -4    0.03    0.02
   0   2   4    0.03    0.02
   0   2   4    0.00    0.02
   0   2   4    0.04    0.03
   0   2   4    0.22    0.04
   0   2   4    0.03    0.03
  -1  -2  -4    1.35    0.09
  -1  -2  -4    1.24    0.08
  -1  -2  -4    1.22    0.10
  -1  -2  -4    1.22    0.07
  -1  -2  -4    1.24    0.07
   1   2   4    1.28    0.08
   1   2   4    1.26    0.07
   1   2   4    1.35    0.10
   1   2   4    1.32    0.07
  -2  -2  -4  212.78    6.20
  -2  -2  -4  205.31    5.66
  -2  -2  -4  219.04    6.35
  -2  -2  -4  196.99    6.17
  -2  -2  -4  195.11    6.06
  -2  -2  -4  218.82    5.50
   2   2   4  204.17    6.09
   2   2   4  218.13    6.18
   2   2   4  197.23    5.46
   2   2   4  224.69    6.20
   2   2   4  218.64    5.54
  -3  -2  -4    2.31    0.12
  -3  -2  -4    2.49    0.12
  -3  -2  -4    2.46    0.14
  -3  -2  -4    2.41    0.13
   3   2   4    2.38    0.13
   3   2   4    2.51    0.15
   3   2   4    2.41    0.10
   3   2   4    2.24    0.11
  -4  -2  -4    0.42    0.06
  -4  -2  -4    0.26    0.04
  -4  -2  -4    0.28    0.06
  -4  -2  -4    0.32    0.06
   4   2   4    0.36    0.05
   4   2   4    0.51    0.07
   4   2   4    0.37    0.04
   4   2   4    0.38    0.07
   4   2   4    0.25    0.06
  -5  -2  -4    1.35    0.11
  -5  -2  -4    1.09    0.12
  -5  -2  -4    1.32    0.09
  -5  -2  -4    1.29    0.10
   5   2   4    1.32    0.05
   5   2   4    1.45    0.13
   5   2   4    1.33    0.13
  -6  -2  -4    4.04    0.18
  -6  -2  -4    4.06    0.22
   6   2   4    4.24    0.25
   6   2   4    4.52    0.28
  -7  -2  -4    1.32    0.13
  -7  -2  -4    1.14    0.13
   7   2   4    1.28    0.16
   7   2   4    1.33    0.15
  -8  -2  -4   28.39    0.90
   8   2   4   28.27    1.01
  -9  -2  -4    0.01    0.04
  -6   3   4    1.86    0.15
   5  -3  -4   20.78    0.74
  -5   3   4   21.24    0.66
   4  -3  -4    0.01    0.04
   4  -3  -4    0.03    0.03
  -4   3   4    0.08    0.04
   3  -3  -4    5.79    0.26
   3  -3  -4    6.16    0.19
   3  -3  -4    6.36    0.35
  -3   3   4    6.12    0.24
  -3   3   4    5.97    0.22
   2  -3  -4   74.84    2.69
   2  -3  -4   71.67    1.97
   2  -3  -4   73.54    1.97
   2  -3  -4   75.72    2.22
  -2   3   4   74.75    1.98
  -2   3   4   71.63    2.26
  -2   3   4   74.92    1.83
   1  -3  -4    9.49    0.31
   1  -3  -4    9.72    0.34
   1  -3  -4    9.59    0.27
   1  -3  -4    9.56    0.44
   1  -3  -4    9.67    0.27
   1  -3  -4    9.61    0.36
   1  -3  -4    9.32    0.39
  -1   3   4    9.38    0.31
  -1   3   4    9.95    0.29
  -1   3   4    9.82    0.32
  -1   3   4    9.54    0.39
   0  -3  -4  108.65    3.11
   0  -3  -4  102.57    2.56
   0  -3  -4  106.67    2.79
   0  -3  -4  100.59    3.14
   0  -3  -4  100.01    2.78
   0   3   4  104.00    3.71
   0   3   4  104.75    2.76
   0   3   4  106.05    2.79
   0   3   4  104.45    2.57
   0   3   4  113.80    3.15
  -1  -3  -4   19.11    0.65
  -1  -3  -4   19.72    0.61
  -1  -3  -4   19.75    0.69
  -1  -3  -4   19.83    0.54
   1   3   4   20.39    0.58
   1   3   4   20.17    0.54
   1   3   4   20.54    0.77
   1   3   4   19.67    0.58
   1   3   4   20.31    0.69
  -2  -3  -4   64.87    1.70
  -2  -3  -4   64.66    1.91
  -2  -3  -4   63.39    1.57
  -2  -3  -4   63.10    1.73
   2   3   4   62.64    1.57
   2   3   4   63.60    1.69
   2   3   4   63.54    1.94
   2   3   4   62.04    1.91
   2   3   4   62.01    1.71
  -3  -3  -4   43.95    1.09
  -3  -3  -4   42.10    1.18
  -3  -3  -4   41.24    1.21
  -3  -3  -4   43.42    1.33
  -3  -3  -4   41.55    1.19
   3   3   4   42.49    1.07
   3   3   4   44.09    1.36
   3   3   4   43.02    1.33
   3   3   4   44.07    1.17
  -4  -3  -4    0.95    0.08
  -4  -3  -4    1.05    0.11
  -4  -3  -4    0.97    0.07
  -4  -3  -4    1.05    0.09
   4   3   4    1.00    0.10
   4   3   4    1.02    0.09
   4   3   4    0.99    0.05
   4   3   4    1.26    0.13
  -5  -3  -4    0.85    0.09
  -5  -3  -4    1.00    0.08
  -5  -3  -4    0.90    0.11
   5   3   4    0.96    0.10
   5   3   4    1.17    0.14
  -6  -3  -4   19.14    0.55
  -6  -3  -4   18.59    0.63
   6   3   4   19.42    0.80
   6   3   4   18.24    0.68
  -7  -3  -4   12.43    0.47
   7   3   4   12.73    0.60
   7   3   4   12.73    0.52
  -8  -3  -4    0.39    0.09
   8   3   4    0.40    0.09
  -9  -3  -4    3.92    0.25
  -5   4   4    0.29    0.07
   4  -4  -4   33.09    1.10
  -4   4   4   33.01    0.98
  -4   4   4   32.90    0.89
   3  -4  -4    2.88    0.23
   3  -4  -4    3.16    0.19
  -3   4   4    3.24    0.16
  -3   4   4    3.34    0.17
   2  -4  -4   15.73    0.68
   2  -4  -4   16.82    0.57
   2  -4  -4   15.54    0.42
  -2   4   4   16.14    0.46
  -2   4   4   14.49    0.49
  -2   4   4   15.36    0.50
   1  -4  -4   43.67    1.64
   1  -4  -4   43.91    1.37
   1  -4  -4   43.15    1.11
  -1   4   4   44.91    1.13
  -1   4   4   43.64    1.22
  -1   4   4   44.16    1.22
  -1   4   4   44.57    1.41
   0  -4  -4   19.59    0.64
   0  -4  -4   18.51    0.56
   0  -4  -4   18.35    0.59
   0  -4  -4   18.96    0.51
   0  -4  -4   18.11    0.68
   0   4   4   18.59    0.57
   0   4   4   18.87    0.56
   0   4   4   18.81    0.73
   0   4   4   18.64    0.67
   0   4   4   19.30    0.53
  -1  -4  -4    2.28    0.14
  -1  -4  -4    2.56    0.11
  -1  -4  -4    2.33    0.14
   1   4   4    2.59    0.13
   1   4   4    2.31    0.14
   1   4   4    2.34    0.16
   1   4   4    2.42    0.12
   1   4   4    2.47    0.12
  -2  -4  -4   31.06    0.93
  -2  -4  -4   33.95    1.02
  -2  -4  -4   31.11    0.83
  -2  -4  -4   31.93    0.90
   2   4   4   31.14    1.04
   2   4   4   31.52    0.82
   2   4   4   31.65    0.90
   2   4   4   32.46    1.02
   2   4   4   32.25    1.17
   2   4   4   31.23    0.89
  -3  -4  -4   15.84    0.55
  -3  -4  -4   15.90    0.45
  -3  -4  -4   15.70    0.52
   3   4   4   15.63    0.48
   3   4   4   16.11    0.42
   3   4   4   14.83    0.55
   3   4   4   15.88    0.58
  -4  -4  -4    0.72    0.07
  -4  -4  -4    0.83    0.11
  -4  -4  -4    0.82    0.10
   4   4   4    0.81    0.08
   4   4   4    0.55    0.09
   4   4   4    0.88    0.04
  -5  -4  -4   61.55    1.54
  -5  -4  -4   60.30    1.70
   5   4   4   59.62    1.90
   5   4   4   61.87    2.21
  -6  -4  -4    0.74    0.11
  -6  -4  -4    0.85    0.09
   6   4   4    1.03    0.11
   6   4   4    0.80    0.11
  -7  -4  -4    8.88    0.38
   7   4   4    8.74    0.40
   7   4   4    9.19    0.46
  -8  -4  -4    0.04    0.05
  -9  -4  -4    0.31    0.09
  -5   5   4    4.39    0.24
  -5   5   4    3.57    0.20
   4  -5  -4    0.39    0.09
  -4   5   4    0.47    0.08
  -4   5   4    0.49    0.09
   3  -5  -4   15.85    0.71
   3  -5  -4   15.53    0.59
  -3   5   4   15.28    0.47
  -3   5   4   15.13    0.52
   2  -5  -4    4.04    0.26
   2  -5  -4    4.26    0.16
   2  -5  -4    4.03    0.22
  -2   5   4    4.04    0.20
  -2   5   4    3.92    0.18
  -2   5   4    4.20    0.19
   1  -5  -4   13.59    0.50
   1  -5  -4   13.05    0.58
   1  -5  -4   13.19    0.39
  -1   5   4   12.93    0.41
  -1   5   4   13.27    0.43
  -1   5   4   12.69    0.53
  -1   5   4   13.12    0.44
   0  -5  -4    0.44    0.06
   0  -5  -4    0.59    0.09
   0  -5  -4    0.49    0.06
   0  -5  -4    0.50    0.09
   0  -5  -4    0.44    0.07
   0   5   4    0.45    0.06
   0   5   4    0.51    0.08
   0   5   4    0.39    0.07
   0   5   4    0.45    0.07
   0   5   4    0.40    0.09
  -1  -5  -4    4.46    0.23
  -1  -5  -4    3.56    0.18
  -1  -5  -4    4.52    0.22
  -1  -5  -4    4.84    0.18
  -1  -5  -4    5.23    0.18
   1   5   4    4.80    0.20
   1   5   4    4.61    0.18
   1   5   4    4.62    0.19
   1   5   4    4.71    0.25
   1   5   4    4.58    0.22
  -2  -5  -4    1.37    0.11
  -2  -5  -4    1.04    0.08
  -2  -5  -4    1.22    0.08
   2   5   4    1.17    0.08
   2   5   4    1.04    0.12
   2   5   4    1.25    0.09
  -3  -5  -4   55.58    1.66
  -3  -5  -4   54.60    1.37
  -3  -5  -4   53.34    1.52
  -3  -5  -4   53.71    1.36
   3   5   4   53.70    1.69
   3   5   4   54.09    1.47
   3   5   4   53.25    1.32
   3   5   4   52.09    1.93
  -4  -5  -4    2.28    0.16
  -4  -5  -4    2.47    0.12
  -4  -5  -4    2.49    0.12
   4   5   4    2.63    0.16
   4   5   4    2.47    0.17
  -5  -5  -4   18.26    0.52
  -5  -5  -4   17.27    0.61
   5   5   4   17.94    0.65
  -6  -5  -4    0.10    0.05
   6   5   4    0.08    0.05
  -7  -5  -4    2.92    0.20
   7   5   4    3.01    0.20
  -8  -5  -4    0.50    0.10
  -4   6   4    0.10    0.07
   3  -6  -4    0.25    0.07
  -3   6   4    0.19    0.07
   2  -6  -4   14.08    0.41
   2  -6  -4   13.98    0.55
  -2   6   4   13.33    0.45
   1  -6  -4    5.76    0.29
   1  -6  -4    5.90    0.22
   1  -6  -4    5.74    0.22
  -1   6   4    5.52    0.24
   0  -6  -4    2.79    0.14
   0  -6  -4    3.01    0.19
   0  -6  -4    2.78    0.14
   0   6   4    3.07    0.21
   0   6   4    2.77    0.15
   0   6   4    2.97    0.16
  -1  -6  -4   19.33    0.66
  -1  -6  -4   18.77    0.68
  -1  -6  -4   19.55    0.55
   1   6   4   19.27    0.60
   1   6   4   19.27    0.72
   1   6   4   19.48    0.55
  -2  -6  -4    1.43    0.16
  -2  -6  -4    1.61    0.10
   2   6   4    1.24    0.09
   2   6   4    1.20    0.08
   2   6   4    1.14    0.14
  -3  -6  -4    1.86    0.11
  -3  -6  -4    1.77    0.14
   3   6   4    1.62    0.07
   3   6   4    1.64    0.10
   3   6   4    1.70    0.15
  -4  -6  -4    9.34    0.31
  -4  -6  -4    9.66    0.39
   4   6   4    9.05    0.40
  -5  -6  -4   12.93    0.39
  -5  -6  -4   12.42    0.39
  -5  -6  -4   12.56    0.48
   5   6   4   12.27    0.50
  -6  -6  -4    3.86    0.24
   6   6   4    4.20    0.24
  -7  -6  -4    1.30    0.16
   7   6   4    1.38    0.15
  -8  -6  -4    1.35    0.17
  -3   7   4   13.28    0.46
   2  -7  -4    2.33    0.19
   2  -7  -4    2.30    0.13
  -2   7   4    2.14    0.17
   1  -7  -4    0.45    0.07
   1  -7  -4    0.34    0.06
  -1   7   4    0.63    0.10
   0  -7  -4   15.90    0.47
   0   7   4   15.32    0.62
   0   7   4   14.36    0.47
  -1  -7  -4    0.78    0.09
   1   7   4    0.80    0.13
   1   7   4    0.68    0.08
  -2  -7  -4   31.68    0.85
  -2  -7  -4   30.44    0.98
   2   7   4   31.22    0.80
   2   7   4   30.60    1.07
  -3  -7  -4    9.47    0.41
  -3  -7  -4    9.88    0.33
   3   7   4   10.59    0.45
  -4  -7  -4    0.76    0.09
  -4  -7  -4    0.46    0.09
   4   7   4    0.59    0.10
  -5  -7  -4    1.74    0.18
   5   7   4    1.61    0.15
  -6  -7  -4   12.45    0.50
   6   7   4   12.21    0.50
  -7  -7  -4    3.41    0.24
   1  -8  -4    0.28    0.06
   1  -8  -4    0.30    0.06
  -1   8   4    0.53    0.11
   0  -8  -4   16.81    0.52
   0   8   4   16.79    0.51
  -1  -8  -4    1.19    0.12
   1   8   4    0.92    0.14
   1   8   4    1.01    0.09
  -2  -8  -4    0.50    0.08
  -2  -8  -4    0.40    0.10
   2   8   4    0.45    0.10
  -3  -8  -4   11.01    0.48
  -3  -8  -4   11.24    0.38
   3   8   4   11.22    0.49
  -4  -8  -4    1.17    0.16
  -4  -8  -4    1.24    0.12
   4   8   4    1.07    0.15
  -5  -8  -4    0.30    0.09
  -6  -8  -4    1.46    0.18
  -7  -8  -4    4.14    0.28
  -1  -9  -4    4.46    0.22
  -2  -9  -4    9.30    0.35
  -3  -9  -4    0.44    0.08
  -3  -9  -4    0.64    0.13
  -4  -9  -4    1.47    0.14
  -4  -9  -4    1.32    0.18
  -5  -9  -4   14.07    0.59
  -4  -8   5    1.66    0.22
  -4  -8   5    1.46    0.11
  -3  -8   5    0.14    0.04
  -3  -8   5    0.13    0.07
  -2  -8   5    0.87    0.15
  -2  -8   5    0.98    0.11
  -1  -8   5    2.10    0.15
  -1  -8   5    2.02    0.23
   0  -8   5    2.31    0.17
   0  -8   5    2.53    0.22
   1  -8   5    0.11    0.06
   1  -8   5    0.07    0.06
  -5  -7   5    0.33    0.10
  -5  -7   5    0.30    0.04
  -4  -7   5   11.01    0.50
  -4  -7   5   10.43    0.34
  -3  -7   5    0.82    0.08
  -3  -7   5    0.98    0.15
  -2  -7   5    0.35    0.06
  -2  -7   5    0.32    0.09
   1   7  -5    0.12    0.03
  -1  -7   5    0.08    0.04
  -1  -7   5    0.03    0.04
   0   7  -5   33.36    1.06
   0  -7   5   32.42    0.99
   0  -7   5   33.38    1.16
  -1   7  -5    0.26    0.07
   1  -7   5    0.30    0.07
   1  -7   5    0.23    0.08
   2  -7   5    9.42    0.40
   2  -7   5    9.74    0.46
   2  -7   5    9.45    0.32
   3  -7   5    1.35    0.11
  -6  -6   5    5.03    0.30
  -5  -6   5    0.22    0.08
  -5  -6   5    0.32    0.03
  -4  -6   5    5.50    0.31
  -4  -6   5    5.45    0.18
  -4  -6   5    5.46    0.18
  -3  -6   5    0.05    0.05
  -3  -6   5    0.00    0.02
  -2  -6   5   41.51    1.12
  -2  -6   5   40.01    1.36
   1   6  -5    2.10    0.10
  -1  -6   5    1.95    0.17
  -1  -6   5    2.07    0.12
   0   6  -5   31.37    1.00
   0  -6   5   32.06    0.92
   0  -6   5   30.90    1.09
  -1   6  -5    7.22    0.31
   1  -6   5    7.07    0.29
   1  -6   5    6.83    0.35
  -2   6  -5   12.53    0.50
   2  -6   5   13.42    0.54
   2  -6   5   11.77    0.46
   2  -6   5   13.01    0.39
   2  -6   5   12.94    0.61
  -3   6  -5    0.53    0.10
   3  -6   5    0.73    0.12
   3  -6   5    0.75    0.11
   3  -6   5    0.78    0.08
  -4   6  -5   11.03    0.50
   4  -6   5   11.23    0.37
  -6  -5   5    2.28    0.18
  -5  -5   5    3.12    0.21
  -4  -5   5   19.63    0.73
  -3  -5   5    7.20    0.35
  -3  -5   5    7.51    0.23
  -2  -5   5    0.43    0.09
  -2  -5   5    0.47    0.05
   1   5  -5    3.53    0.13
  -1  -5   5    3.48    0.15
  -1  -5   5    3.51    0.15
  -1  -5   5    3.31    0.21
   0   5  -5    2.93    0.15
   0  -5   5    3.12    0.20
   0  -5   5    3.05    0.15
  -1   5  -5    0.32    0.06
   1  -5   5    0.33    0.07
   1  -5   5    0.41    0.06
   1  -5   5    0.15    0.07
   1  -5   5    0.23    0.04
  -2   5  -5   15.94    0.56
  -2   5  -5   14.37    0.44
   2  -5   5   15.48    0.67
   2  -5   5   14.61    0.44
   2  -5   5   15.36    0.58
   2  -5   5   14.85    0.50
  -3   5  -5    1.99    0.16
   3  -5   5    2.16    0.19
   3  -5   5    1.81    0.14
   3  -5   5    2.10    0.12
   3  -5   5    1.94    0.15
  -4   5  -5    3.66    0.16
  -4   5  -5    3.91    0.24
   4  -5   5    3.65    0.17
  -5   5  -5    2.80    0.16
   5  -5   5    2.82    0.15
  -7  -4   5    1.14    0.06
  -5  -4   5    1.69    0.14
  -4  -4   5   67.57    2.10
  -3  -4   5   88.16    2.74
  -3  -4   5   91.80    2.31
  -3  -4   5   88.52    2.31
  -2  -4   5   19.24    0.53
  -1  -4   5    0.07    0.02
   0   4  -5    0.20    0.04
   0   4  -5    0.23    0.04
   0  -4   5    0.17    0.04
  -1   4  -5   12.91    0.46
   1  -4   5   12.38    0.41
   1  -4   5   12.93    0.36
   1  -4   5   12.44    0.41
  -2   4  -5   38.01    1.05
  -2   4  -5   38.23    1.23
   2  -4   5   38.52    0.99
   2  -4   5   37.68    1.09
   2  -4   5   39.59    1.49
   2  -4   5   39.35    1.26
  -3   4  -5   30.03    0.99
  -3   4  -5   28.89    0.75
   3  -4   5   29.23    1.17
   3  -4   5   29.52    0.98
   3  -4   5   29.29    0.78
   3  -4   5   28.86    0.87
  -4   4  -5    1.67    0.15
  -4   4  -5    1.59    0.11
   4  -4   5    1.49    0.10
  -5   4  -5    6.09    0.33
  -5   4  -5    6.40    0.25
   5  -4   5    6.66    0.24
  -6   4  -5    0.14    0.07
   6  -4   5    0.22    0.05
  -7  -3   5    4.49    0.17
  -6  -3   5    0.43    0.03
  -5  -3   5    1.68    0.14
  -2  -3   5   25.50    0.67
  -2  -3   5   24.66    0.67
  -1  -3   5   37.40    1.03
  -1  -3   5   38.61    1.18
  -1  -3   5   37.33    1.03
  -1  -3   5   40.40    1.05
   0   3  -5    0.57    0.05
   0   3  -5    0.52    0.05
   0  -3   5    0.70    0.04
   0  -3   5    0.69    0.05
   0  -3   5    0.56    0.08
  -1   3  -5   23.88    0.77
  -1   3  -5   23.66    0.78
   1  -3   5   24.37    0.63
   1  -3   5   23.95    0.81
   1  -3   5   24.91    0.69
  -2   3  -5   23.98    0.77
  -2   3  -5   23.52    0.57
  -2   3  -5   23.22    0.65
   2  -3   5   23.54    0.62
   2  -3   5   22.00    0.67
   2  -3   5   22.25    0.80
   2  -3   5   22.51    0.67
  -3   3  -5    0.80    0.08
  -3   3  -5    0.80    0.10
  -3   3  -5    0.76    0.07
   3  -3   5    0.76    0.12
   3  -3   5    0.82    0.13
   3  -3   5    0.86    0.06
   3  -3   5    0.87    0.09
  -4   3  -5    2.32    0.13
  -4   3  -5    2.42    0.17
   4  -3   5    2.62    0.15
   4  -3   5    2.51    0.12
   4  -3   5    2.67    0.21
   4  -3   5    2.39    0.15
  -5   3  -5    3.04    0.21
  -5   3  -5    3.11    0.16
   5  -3   5    2.94    0.14
  -6   3  -5    5.87    0.25
   6  -3   5    6.22    0.22
  -7   3  -5   -0.07    0.06
   7  -3   5    0.10    0.03
  -7  -2   5    0.08    0.03
  -6  -2   5   35.98    0.97
   5   2  -5    3.78    0.28
  -5  -2   5    3.65    0.13
  -4  -2   5   18.84    0.51
  -4  -2   5   18.60    0.50
  -3  -2   5    5.84    0.17
  -3  -2   5    5.94    0.17
  -2  -2   5    7.62    0.22
  -2  -2   5    7.42    0.22
   1   2  -5    0.20    0.02
  -1  -2   5    0.18    0.02
  -1  -2   5    0.19    0.02
  -1  -2   5    0.21    0.03
  -1  -2   5    0.16    0.03
  -1  -2   5    0.17    0.04
   0   2  -5   99.39    2.96
   0   2  -5  101.39    2.96
   0  -2   5  101.05    2.45
   0  -2   5   99.59    2.67
   0  -2   5  104.23    2.64
   0  -2   5  101.88    3.00
  -1   2  -5    3.24    0.11
  -1   2  -5    3.24    0.10
  -1   2  -5    3.17    0.15
  -1   2  -5    3.31    0.16
   1  -2   5    3.24    0.18
   1  -2   5    3.17    0.13
   1  -2   5    3.15    0.12
  -2   2  -5   58.13    1.44
  -2   2  -5   58.19    1.59
  -2   2  -5   56.72    1.79
  -2   2  -5   59.54    1.44
  -2   2  -5   59.31    1.80
  -2   2  -5   58.78    1.59
   2  -2   5   61.08    1.83
   2  -2   5   60.29    1.59
   2  -2   5   59.95    1.47
  -3   2  -5    2.30    0.13
  -3   2  -5    2.39    0.13
  -3   2  -5    2.68    0.16
  -3   2  -5    2.41    0.11
   3  -2   5    2.46    0.18
   3  -2   5    2.71    0.12
   3  -2   5    2.55    0.20
   3  -2   5    2.63    0.13
  -4   2  -5    1.18    0.10
  -4   2  -5    1.22    0.12
  -4   2  -5    1.06    0.11
   4  -2   5    0.94    0.14
   4  -2   5    1.28    0.10
   4  -2   5    1.11    0.14
   4  -2   5    1.16    0.08
  -5   2  -5   21.81    0.69
  -5   2  -5   20.71    0.61
  -5   2  -5   21.45    0.78
   5  -2   5   21.93    0.93
   5  -2   5   21.53    0.82
   5  -2   5   22.49    0.59
  -6   2  -5    5.86    0.25
   6  -2   5    5.94    0.35
   6  -2   5    5.84    0.21
  -7   2  -5    0.39    0.09
   7  -2   5    0.35    0.11
   7  -2   5    0.34    0.04
  -7  -1   5    1.43    0.10
  -6  -1   5    7.13    0.25
   5   1  -5    0.00    0.04
  -5  -1   5    0.02    0.02
   4   1  -5    2.34    0.20
  -4  -1   5    2.33    0.10
  -3  -1   5    0.18    0.03
  -3  -1   5    0.21    0.03
  -2  -1   5   90.58    2.34
  -2  -1   5   89.59    2.64
  -2  -1   5   88.41    2.32
   1   1  -5    0.90    0.05
   1   1  -5    1.03    0.05
  -1  -1   5    1.01    0.08
  -1  -1   5    1.05    0.06
  -1  -1   5    1.19    0.05
  -1  -1   5    0.96    0.06
  -1  -1   5    1.00    0.05
   0   1  -5   57.60    1.72
   0   1  -5   57.22    1.72
   0  -1   5   58.00    1.55
   0  -1   5   57.84    1.55
   0  -1   5   59.66    1.42
   0  -1   5   57.85    1.53
   0  -1   5   57.46    1.75
  -1   1  -5   37.59    1.00
  -1   1  -5   36.16    1.14
  -1   1  -5   37.01    1.15
  -1   1  -5   38.00    1.00
   1  -1   5   37.42    0.94
   1  -1   5   37.70    1.04
   1  -1   5   37.06    1.03
   1  -1   5   38.51    1.19
   1  -1   5   37.20    1.02
  -2   1  -5    0.02    0.02
  -2   1  -5    0.00    0.02
  -2   1  -5    0.00    0.02
  -2   1  -5    0.01    0.02
  -2   1  -5    0.03    0.03
  -2   1  -5    0.03    0.02
  -2   1  -5    0.05    0.02
   2  -1   5    0.03    0.02
   2  -1   5    0.03    0.02
   2  -1   5    0.01    0.02
   2  -1   5    0.07    0.03
  -3   1  -5   18.56    0.56
  -3   1  -5   18.59    0.56
  -3   1  -5   17.76    0.55
  -3   1  -5   17.86    0.64
  -3   1  -5   18.86    0.50
  -3   1  -5   19.23    0.64
   3  -1   5   17.93    0.66
   3  -1   5   16.08    0.79
   3  -1   5   19.39    0.55
   3  -1   5   18.96    0.50
   3  -1   5   18.58    0.57
  -4   1  -5   16.59    0.48
  -4   1  -5   16.76    0.53
  -4   1  -5   16.51    0.60
  -4   1  -5   16.23    0.53
  -4   1  -5   17.04    0.53
   4  -1   5   16.82    0.54
   4  -1   5   17.09    0.64
   4  -1   5   16.70    0.52
   4  -1   5   17.10    0.47
   4  -1   5   16.84    0.72
   4  -1   5   16.64    0.52
  -5   1  -5    0.03    0.05
  -5   1  -5    0.10    0.04
  -5   1  -5    0.02    0.04
  -5   1  -5    0.13    0.05
   5  -1   5    0.05    0.05
   5  -1   5    0.09    0.05
   5  -1   5    0.18    0.04
  -6   1  -5   11.66    0.43
  -6   1  -5   11.36    0.43
  -6   1  -5   11.40    0.39
   6  -1   5   11.26    0.52
   6  -1   5   12.23    0.34
  -7   1  -5    9.19    0.34
   7  -1   5    9.15    0.47
  -8   1  -5    0.13    0.08
  -7   0   5    0.69    0.09
  -6   0   5    1.00    0.08
  -5   0   5    3.90    0.16
   4   0  -5   26.95    1.10
  -4   0   5   25.95    0.74
   3   0  -5    0.58    0.11
  -3   0   5    0.61    0.05
   2   0  -5    4.54    0.17
   2   0  -5    4.92    0.17
  -2   0   5    4.87    0.16
  -2   0   5    4.68    0.18
  -2   0   5    4.50    0.21
  -2   0   5    4.82    0.17
   1   0  -5   45.53    1.33
   1   0  -5   45.68    1.35
  -1   0   5   44.81    1.37
  -1   0   5   39.38    1.19
  -1   0   5   46.91    1.09
  -1   0   5   45.92    1.19
   0   0  -5   40.21    1.21
   0   0  -5   38.60    1.23
   0   0   5   40.81    1.00
   0   0   5   41.35    1.10
   0   0   5   39.02    1.24
   0   0   5   40.66    1.08
   0   0   5   40.33    1.09
  -1   0  -5   31.27    0.86
  -1   0  -5   31.51    0.76
  -1   0  -5   31.38    0.97
  -1   0  -5   30.68    0.76
   1   0   5   30.44    1.00
   1   0   5   31.77    0.88
   1   0   5   31.57    0.87
   1   0   5   32.49    0.80
   1   0   5   31.62    0.88
  -2   0  -5  126.60    3.23
  -2   0  -5  122.30    3.27
  -2   0  -5  122.82    3.06
  -2   0  -5  121.48    3.41
  -2   0  -5  120.88    3.65
  -2   0  -5  123.43    3.63
   2   0   5  121.37    3.27
   2   0   5  123.43    3.01
   2   0   5  128.51    3.67
   2   0   5  121.81    3.22
  -3   0  -5    0.90    0.08
  -3   0  -5    1.02    0.07
  -3   0  -5    0.61    0.08
  -3   0  -5    0.99    0.09
  -3   0  -5    1.12    0.11
  -3   0  -5    0.87    0.07
   3   0   5    1.19    0.14
   3   0   5    0.88    0.09
   3   0   5    0.83    0.07
   3   0   5    0.94    0.06
  -4   0  -5    0.40    0.06
  -4   0  -5    0.54    0.08
  -4   0  -5    0.44    0.06
  -4   0  -5    0.43    0.08
  -4   0  -5    0.28    0.05
   4   0   5    0.30    0.08
   4   0   5    0.34    0.04
   4   0   5    0.31    0.05
   4   0   5    0.34    0.07
   4   0   5    0.44    0.07
  -5   0  -5   17.76    0.65
  -5   0  -5   17.93    0.58
  -5   0  -5   18.64    0.58
  -5   0  -5   17.37    0.52
   5   0   5   17.80    0.77
   5   0   5   17.07    0.68
   5   0   5   17.88    0.48
  -6   0  -5    0.42    0.08
  -6   0  -5    0.40    0.08
  -6   0  -5    0.40    0.08
   6   0   5    0.43    0.10
   6   0   5    0.32    0.09
   6   0   5    0.41    0.04
  -7   0  -5    0.45    0.09
  -7   0  -5    0.29    0.07
   7   0   5    0.28    0.10
  -8   0  -5    0.07    0.06
  -8   0  -5   -0.01    0.06
  -6   1   5    0.64    0.08
   5  -1  -5   10.88    0.36
  -5   1   5   11.01    0.37
   4  -1  -5    0.51    0.06
   4  -1  -5    0.59    0.07
   4  -1  -5    0.51    0.12
  -4   1   5    0.54    0.07
   3  -1  -5   50.70    1.97
   3  -1  -5   50.86    1.58
   3  -1  -5   53.11    1.56
  -3   1   5   54.18    1.41
   2  -1  -5    4.87    0.19
   2  -1  -5    5.05    0.21
  -2   1   5    4.88    0.16
  -2   1   5    4.97    0.18
  -2   1   5    5.05    0.23
  -2   1   5    4.98    0.18
   1  -1  -5    0.34    0.05
   1  -1  -5    0.33    0.06
  -1   1   5    0.51    0.05
  -1   1   5    0.29    0.04
  -1   1   5    0.31    0.06
  -1   1   5    0.24    0.04
   0  -1  -5   19.46    0.55
   0  -1  -5   19.33    0.67
   0  -1  -5   20.85    0.56
   0   1   5   19.88    0.53
   0   1   5   19.94    0.58
   0   1   5   20.45    0.58
   0   1   5   20.59    0.58
   0   1   5   20.42    0.68
  -1  -1  -5    8.91    0.27
  -1  -1  -5    8.95    0.32
  -1  -1  -5    8.77    0.25
  -1  -1  -5    8.03    0.34
  -1  -1  -5    8.55    0.24
  -1  -1  -5    9.56    0.32
  -1  -1  -5    8.73    0.28
   1   1   5    8.59    0.26
   1   1   5    8.98    0.29
   1   1   5    8.62    0.29
   1   1   5    9.08    0.30
   1   1   5    9.11    0.36
  -2  -1  -5   11.92    0.38
  -2  -1  -5   11.51    0.33
  -2  -1  -5   11.05    0.37
  -2  -1  -5   11.66    0.41
  -2  -1  -5   11.53    0.44
  -2  -1  -5   11.50    0.36
   2   1   5   11.32    0.37
   2   1   5   11.11    0.36
   2   1   5   11.93    0.45
   2   1   5   11.55    0.37
   2   1   5   11.81    0.33
  -3  -1  -5   36.29    1.03
  -3  -1  -5   37.41    1.14
  -3  -1  -5   36.66    1.01
  -3  -1  -5   34.25    0.93
  -3  -1  -5   35.52    1.03
   3   1   5   37.87    1.00
   3   1   5   35.49    1.17
   3   1   5   35.91    0.92
   3   1   5   35.95    1.02
  -4  -1  -5    1.43    0.12
  -4  -1  -5    1.56    0.10
  -4  -1  -5    1.50    0.11
  -4  -1  -5    1.62    0.11
  -4  -1  -5    1.47    0.10
   4   1   5    1.53    0.15
   4   1   5    1.35    0.13
   4   1   5    1.27    0.09
   4   1   5    1.21    0.09
   4   1   5    1.43    0.08
  -5  -1  -5    0.22    0.05
  -5  -1  -5    0.22    0.06
  -5  -1  -5    0.20    0.05
  -5  -1  -5    0.12    0.05
   5   1   5    0.19    0.06
   5   1   5    0.22    0.07
   5   1   5    0.18    0.03
  -6  -1  -5    0.39    0.07
  -6  -1  -5    0.35    0.07
  -6  -1  -5    0.44    0.08
   6   1   5    0.37    0.04
   6   1   5    0.54    0.11
   6   1   5    0.54    0.11
  -7  -1  -5    0.27    0.07
  -7  -1  -5    0.27    0.07
   7   1   5    0.26    0.09
  -8  -1  -5   54.84    1.60
  -8  -1  -5   54.98    1.47
  -6   2   5    0.44    0.08
   5  -2  -5   16.92    0.59
  -5   2   5   17.58    0.55
   4  -2  -5    3.36    0.17
   4  -2  -5    3.40    0.26
  -4   2   5    3.06    0.16
   3  -2  -5   19.53    0.85
   3  -2  -5   19.89    0.65
  -3   2   5   19.78    0.59
   2  -2  -5   48.71    1.88
   2  -2  -5   51.28    1.51
  -2   2   5   49.80    1.36
  -2   2   5   49.64    1.25
   1  -2  -5   24.58    0.79
   1  -2  -5   24.89    0.68
   1  -2  -5   24.48    0.67
   1  -2  -5   23.57    0.82
  -1   2   5   24.90    0.64
  -1   2   5   24.83    0.70
  -1   2   5   24.79    0.83
  -1   2   5   25.37    0.71
   0  -2  -5   89.18    2.38
   0  -2  -5   94.28    2.68
   0  -2  -5   87.60    2.71
   0  -2  -5   88.66    2.40
   0  -2  -5   92.67    2.18
   0   2   5   91.21    2.72
   0   2   5   88.73    2.22
   0   2   5   89.73    2.38
   0   2   5   90.66    2.40
  -1  -2  -5   33.78    0.86
  -1  -2  -5   33.95    0.96
  -1  -2  -5   33.18    0.94
  -1  -2  -5   33.67    1.05
  -1  -2  -5   35.17    0.93
  -1  -2  -5   31.52    1.08
   1   2   5   32.21    0.93
   1   2   5   33.32    0.87
   1   2   5   35.13    1.09
   1   2   5   34.58    0.94
  -2  -2  -5   15.70    0.54
  -2  -2  -5   15.62    0.49
  -2  -2  -5   16.51    0.51
  -2  -2  -5   16.12    0.57
  -2  -2  -5   15.58    0.47
  -2  -2  -5   15.92    0.44
   2   2   5   15.72    0.57
   2   2   5   15.66    0.48
   2   2   5   15.46    0.47
   2   2   5   15.69    0.44
  -3  -2  -5   20.78    0.57
  -3  -2  -5   20.28    0.62
  -3  -2  -5   20.94    0.69
  -3  -2  -5   20.98    0.64
  -3  -2  -5   19.75    0.61
   3   2   5   21.15    0.73
   3   2   5   20.92    0.60
   3   2   5   20.42    0.55
  -4  -2  -5   48.70    1.47
  -4  -2  -5   46.11    1.21
  -4  -2  -5   46.34    1.32
  -4  -2  -5   46.13    1.33
   4   2   5   46.80    1.17
   4   2   5   48.64    1.77
   4   2   5   46.53    1.28
   4   2   5   46.00    1.50
  -5  -2  -5    2.28    0.14
  -5  -2  -5    2.52    0.13
  -5  -2  -5    2.21    0.15
  -5  -2  -5    2.40    0.16
   5   2   5    2.22    0.17
   5   2   5    2.52    0.18
   5   2   5    2.35    0.09
  -6  -2  -5   26.99    0.83
  -6  -2  -5   27.64    0.75
  -6  -2  -5   25.81    0.83
   6   2   5   25.93    0.94
   6   2   5   26.64    1.08
  -7  -2  -5    1.59    0.12
  -7  -2  -5    1.17    0.14
   7   2   5    1.30    0.16
  -8  -2  -5    1.88    0.19
  -8  -2  -5    1.87    0.17
  -6   3   5   11.85    0.45
   5  -3  -5    0.09    0.05
  -5   3   5    0.01    0.04
   4  -3  -5    0.00    0.03
  -4   3   5   -0.01    0.03
   3  -3  -5   14.95    0.54
   3  -3  -5   15.44    0.70
  -3   3   5   14.99    0.49
  -3   3   5   15.03    0.45
   2  -3  -5   51.23    1.56
   2  -3  -5   51.73    1.36
   2  -3  -5   50.62    1.92
  -2   3   5   50.79    1.40
  -2   3   5   49.98    1.29
   1  -3  -5   13.68    0.41
   1  -3  -5   13.21    0.47
   1  -3  -5   13.38    0.33
  -1   3   5   12.65    0.38
  -1   3   5   12.65    0.42
  -1   3   5   12.11    0.41
  -1   3   5   14.35    0.52
   0  -3  -5  150.48    4.64
   0  -3  -5  156.46    3.80
   0  -3  -5  162.07    4.14
   0  -3  -5  158.37    4.14
   0  -3  -5  155.29    4.13
   0  -3  -5  152.24    4.82
   0   3   5  157.74    4.64
   0   3   5  158.97    3.82
   0   3   5  157.54    4.09
   0   3   5  158.22    4.13
  -1  -3  -5   37.12    0.94
  -1  -3  -5   36.04    1.19
  -1  -3  -5   36.65    1.05
  -1  -3  -5   36.62    1.03
  -1  -3  -5   35.15    1.01
   1   3   5   38.05    0.95
   1   3   5   38.40    1.38
   1   3   5   35.41    1.03
   1   3   5   36.50    1.18
   1   3   5   36.90    1.02
  -2  -3  -5   49.73    1.36
  -2  -3  -5   48.38    1.38
  -2  -3  -5   52.37    1.54
  -2  -3  -5   49.00    1.39
   2   3   5   48.47    1.37
   2   3   5   49.50    1.26
   2   3   5   49.70    1.36
   2   3   5   51.94    1.58
  -3  -3  -5    0.26    0.04
  -3  -3  -5    0.31    0.05
  -3  -3  -5    0.34    0.06
  -3  -3  -5    0.23    0.06
  -3  -3  -5    0.33    0.05
   3   3   5    0.44    0.08
   3   3   5    0.07    0.06
   3   3   5    0.30    0.05
   3   3   5    0.29    0.04
  -4  -3  -5    1.78    0.11
  -4  -3  -5    1.87    0.13
  -4  -3  -5    1.71    0.12
   4   3   5    1.52    0.14
   4   3   5    1.67    0.15
   4   3   5    1.62    0.08
  -5  -3  -5    9.67    0.37
  -5  -3  -5   10.26    0.33
  -5  -3  -5    9.77    0.39
   5   3   5   10.32    0.27
   5   3   5    9.95    0.46
   5   3   5    9.73    0.43
  -6  -3  -5   15.49    0.55
  -6  -3  -5   15.83    0.48
   6   3   5   15.09    0.67
   6   3   5   14.79    0.60
  -7  -3  -5    1.33    0.13
  -7  -3  -5    1.75    0.18
   7   3   5    1.54    0.17
   7   3   5    1.82    0.17
  -8  -3  -5    2.89    0.21
  -5   4   5    0.03    0.04
   4  -4  -5    0.27    0.07
  -4   4   5    0.04    0.04
   3  -4  -5    8.00    0.35
   3  -4  -5    7.88    0.25
   3  -4  -5    8.46    0.45
  -3   4   5    7.87    0.32
  -3   4   5    8.15    0.28
   2  -4  -5   71.57    1.93
   2  -4  -5   72.79    2.65
   2  -4  -5   71.53    2.19
  -2   4   5   70.67    1.95
  -2   4   5   72.30    1.81
   1  -4  -5    6.46    0.24
   1  -4  -5    6.40    0.28
   1  -4  -5    6.06    0.20
  -1   4   5    6.50    0.24
  -1   4   5    6.39    0.24
  -1   4   5    6.02    0.25
   0  -4  -5   34.38    1.07
   0  -4  -5   33.56    0.87
   0   4   5   32.80    0.95
   0   4   5   34.16    1.12
   0   4   5   32.71    0.95
   0   4   5   33.40    0.89
  -1  -4  -5    1.99    0.13
  -1  -4  -5    1.42    0.09
  -1  -4  -5    1.41    0.11
   1   4   5    1.41    0.12
   1   4   5    1.42    0.10
   1   4   5    1.25    0.09
   1   4   5    1.45    0.13
   1   4   5    1.48    0.10
  -2  -4  -5    0.13    0.04
  -2  -4  -5    0.14    0.04
  -2  -4  -5    0.15    0.04
  -2  -4  -5    0.18    0.04
   2   4   5    0.20    0.04
   2   4   5    0.24    0.06
   2   4   5    0.19    0.04
   2   4   5    0.20    0.05
   2   4   5    0.16    0.04
  -3  -4  -5    1.01    0.11
  -3  -4  -5    1.32    0.10
  -3  -4  -5    1.34    0.11
  -3  -4  -5    1.25    0.09
   3   4   5    1.35    0.12
   3   4   5    1.27    0.08
   3   4   5    1.35    0.09
  -4  -4  -5   60.76    1.73
  -4  -4  -5   60.69    1.57
  -4  -4  -5   62.05    1.71
  -4  -4  -5   61.68    1.90
   4   4   5   65.89    2.25
   4   4   5   61.12    1.52
   4   4   5   59.47    1.93
  -5  -4  -5   16.93    0.56
  -5  -4  -5   17.72    0.50
  -5  -4  -5   15.74    0.58
   5   4   5   16.68    0.69
   5   4   5   16.72    0.64
  -6  -4  -5    0.01    0.03
  -6  -4  -5    0.04    0.03
   6   4   5    0.05    0.04
   6   4   5    0.02    0.05
  -7  -4  -5    1.65    0.18
  -7  -4  -5    1.71    0.13
   7   4   5    1.52    0.18
  -8  -4  -5    0.32    0.09
  -4   5   5    7.51    0.33
  -4   5   5    7.32    0.29
   3  -5  -5    1.26    0.15
  -3   5   5    1.22    0.12
  -3   5   5    1.47    0.14
   2  -5  -5    4.41    0.14
   2  -5  -5    4.38    0.29
   2  -5  -5    4.61    0.24
  -2   5   5    4.37    0.22
  -2   5   5    4.49    0.21
   1  -5  -5    1.39    0.12
   1  -5  -5    1.64    0.09
  -1   5   5    1.45    0.11
  -1   5   5    1.21    0.12
  -1   5   5    1.54    0.12
   0  -5  -5    6.22    0.29
   0  -5  -5    5.91    0.22
   0   5   5    6.26    0.24
   0   5   5    6.27    0.26
   0   5   5    6.44    0.25
   0   5   5    6.87    0.33
  -1  -5  -5   37.30    1.11
  -1  -5  -5   38.45    1.19
  -1  -5  -5   36.42    0.97
   1   5   5   36.95    0.98
   1   5   5   36.74    1.05
   1   5   5   37.32    1.24
   1   5   5   35.91    1.06
  -2  -5  -5    2.46    0.16
  -2  -5  -5    2.42    0.16
  -2  -5  -5    2.14    0.12
   2   5   5    2.24    0.12
   2   5   5    2.22    0.13
   2   5   5    2.44    0.18
  -3  -5  -5    3.71    0.21
  -3  -5  -5    3.50    0.21
  -3  -5  -5    3.98    0.17
   3   5   5    3.87    0.18
   3   5   5    3.62    0.14
   3   5   5    3.80    0.23
  -4  -5  -5    4.18    0.23
  -4  -5  -5    4.30    0.18
   4   5   5    4.47    0.25
   4   5   5    4.27    0.14
  -5  -5  -5    2.08    0.16
  -5  -5  -5    2.32    0.13
   5   5   5    1.77    0.16
  -6  -5  -5    0.08    0.05
  -6  -5  -5    0.12    0.04
   6   5   5    0.12    0.06
  -7  -5  -5   16.68    0.62
   7   5   5   16.99    0.65
  -8  -5  -5    0.08    0.06
   3  -6  -5   10.56    0.49
  -3   6   5   10.97    0.39
   2  -6  -5    0.30    0.05
   2  -6  -5    0.24    0.07
  -2   6   5    0.27    0.07
   1  -6  -5   16.90    0.63
   1  -6  -5   16.86    0.49
  -1   6   5   16.86    0.52
   0  -6  -5   15.44    0.58
   0  -6  -5   14.91    0.46
   0   6   5   16.02    0.49
  -1  -6  -5    3.18    0.16
  -1  -6  -5    3.64    0.21
   1   6   5    3.84    0.24
   1   6   5    3.65    0.18
  -2  -6  -5    0.36    0.06
  -2  -6  -5    0.45    0.09
   2   6   5    0.22    0.06
   2   6   5    0.35    0.09
  -3  -6  -5   18.20    0.64
  -3  -6  -5   18.76    0.54
   3   6   5   17.95    0.50
   3   6   5   19.11    0.71
  -4  -6  -5   -0.02    0.02
  -4  -6  -5    0.02    0.04
   4   6   5    0.03    0.04
  -5  -6  -5   15.73    0.59
  -5  -6  -5   16.02    0.49
   5   6   5   16.36    0.63
  -6  -6  -5    6.77    0.27
  -6  -6  -5    6.58    0.33
   6   6   5    6.56    0.33
  -7  -6  -5    0.27    0.09
  -8  -6  -5    3.47    0.25
   2  -7  -5   12.98    0.39
   2  -7  -5   12.47    0.54
  -2   7   5   13.62    0.46
   1  -7  -5    5.36    0.30
   1  -7  -5    5.90    0.23
  -1   7   5    5.49    0.26
   0  -7  -5   15.48    0.48
   0   7   5   15.36    0.49
  -1  -7  -5   19.32    0.56
   1   7   5   18.58    0.55
   1   7   5   18.45    0.73
  -2  -7  -5   17.49    0.53
  -2  -7  -5   17.57    0.53
   2   7   5   17.05    0.68
   2   7   5   17.23    0.49
  -3  -7  -5    1.85    0.12
  -3  -7  -5    1.86    0.12
  -3  -7  -5    2.17    0.18
   3   7   5    1.97    0.09
   3   7   5    2.00    0.18
  -4  -7  -5   14.88    0.47
  -4  -7  -5   14.75    0.57
   4   7   5   15.38    0.61
  -5  -7  -5    1.33    0.16
  -5  -7  -5    1.60    0.12
   5   7   5    1.75    0.19
  -6  -7  -5    3.14    0.23
   6   7   5    3.16    0.22
  -7  -7  -5    4.04    0.27
   1  -8  -5   11.29    0.38
  -1   8   5   10.56    0.41
   0  -8  -5    5.40    0.23
   0   8   5    5.20    0.25
  -1  -8  -5    0.80    0.10
  -1  -8  -5    0.51    0.08
   1   8   5    1.02    0.16
   1   8   5    0.89    0.10
  -2  -8  -5    7.13    0.28
  -2  -8  -5    7.31    0.29
   2   8   5    7.03    0.23
   2   8   5    6.90    0.38
  -3  -8  -5    0.22    0.06
  -3  -8  -5    0.41    0.11
  -3  -8  -5    0.28    0.06
   3   8   5    0.16    0.07
  -4  -8  -5    9.54    0.35
  -4  -8  -5    9.21    0.44
  -4  -8  -5    9.18    0.34
   4   8   5    9.73    0.45
  -5  -8  -5    0.04    0.05
  -5  -8  -5    0.00    0.03
  -6  -8  -5    3.79    0.27
  -2  -9  -5    1.69    0.13
  -2  -9  -5    1.73    0.13
  -3  -9  -5    4.62    0.22
  -3  -9  -5    3.99    0.21
  -4  -9  -5   10.71    0.39
  -4  -9  -5   10.18    0.49
  -4  -9  -5   10.31    0.38
  -3  -8   6   10.40    0.38
  -3  -8   6   11.00    0.54
  -2  -8   6    0.47    0.12
  -2  -8   6    0.55    0.09
  -1  -8   6    2.14    0.25
  -1  -8   6    2.48    0.17
   0  -8   6    0.79    0.15
   0  -8   6    0.66    0.11
  -4  -7   6    6.45    0.23
  -4  -7   6    6.58    0.37
  -3  -7   6    0.22    0.05
  -3  -7   6    0.25    0.09
  -2  -7   6   11.99    0.54
  -2  -7   6   11.29    0.40
  -1  -7   6    7.26    0.29
  -1  -7   6    7.10    0.39
   0   7  -6    1.02    0.11
   0  -7   6    1.19    0.13
   0  -7   6    0.87    0.15
   1  -7   6    1.02    0.12
   1  -7   6    1.07    0.16
   2  -7   6    4.80    0.26
   2  -7   6    5.02    0.31
  -5  -6   6    0.14    0.02
  -5  -6   6    0.16    0.07
  -4  -6   6   14.11    0.41
  -4  -6   6   13.80    0.59
  -3  -6   6    1.53    0.09
  -3  -6   6    1.69    0.19
  -2  -6   6    0.69    0.07
  -2  -6   6    0.77    0.08
  -2  -6   6    0.77    0.13
  -1  -6   6    0.35    0.06
  -1  -6   6    0.28    0.09
   0   6  -6    6.18    0.25
   0  -6   6    6.18    0.34
   0  -6   6    5.94    0.25
  -1   6  -6    0.03    0.04
   1  -6   6   -0.01    0.04
   1  -6   6    0.03    0.03
  -2   6  -6   42.16    1.35
   2  -6   6   40.70    1.09
   2  -6   6   42.00    1.23
   2  -6   6   42.02    1.40
   3  -6   6    0.42    0.07
   3  -6   6    0.29    0.08
   3  -6   6    0.18    0.06
   4  -6   6    4.62    0.21
  -5  -5   6    1.08    0.15
  -4  -5   6    1.11    0.15
  -4  -5   6    0.97    0.05
  -3  -5   6    0.33    0.04
  -3  -5   6    0.38    0.09
  -2  -5   6    4.75    0.18
  -2  -5   6    4.50    0.27
  -1  -5   6    0.01    0.04
  -1  -5   6    0.02    0.02
   0   5  -6   11.21    0.39
   0  -5   6   11.08    0.48
   0  -5   6   10.81    0.37
   0  -5   6   10.54    0.36
  -1   5  -6    0.14    0.05
   1  -5   6    0.07    0.05
   1  -5   6    0.13    0.04
   1  -5   6    0.00    0.07
  -2   5  -6    1.06    0.13
   2  -5   6    1.25    0.13
   2  -5   6    1.02    0.08
   2  -5   6    0.89    0.15
   2  -5   6    1.06    0.14
  -3   5  -6    6.69    0.33
   3  -5   6    6.98    0.25
   3  -5   6    7.16    0.34
   3  -5   6    7.09    0.31
  -4   5  -6    1.02    0.14
   4  -5   6    1.13    0.11
  -5   5  -6    0.40    0.07
   5  -5   6    0.32    0.06
  -5  -4   6    1.68    0.15
  -4  -4   6    0.40    0.09
  -3  -4   6   -0.01    0.01
  -2  -4   6    6.09    0.20
  -1  -4   6   89.02    2.34
   0   4  -6    0.34    0.05
   0  -4   6    0.25    0.05
  -1   4  -6   14.66    0.51
   1  -4   6   14.34    0.46
  -2   4  -6   13.87    0.53
  -2   4  -6   14.72    0.41
   2  -4   6   15.06    0.43
   2  -4   6   14.96    0.48
   2  -4   6   14.33    0.48
   2  -4   6   13.87    0.69
  -3   4  -6    0.12    0.05
   3  -4   6    0.23    0.07
   3  -4   6    0.14    0.04
   3  -4   6    0.21    0.08
   3  -4   6    0.23    0.06
  -4   4  -6    0.84    0.13
  -4   4  -6    0.74    0.07
   4  -4   6    0.57    0.07
   4  -4   6    0.85    0.12
  -5   4  -6   14.91    0.44
  -5   4  -6   14.17    0.60
   5  -4   6   14.61    0.45
  -6   4  -6    1.46    0.13
   6  -4   6    1.53    0.10
  -6  -3   6    0.05    0.02
  -5  -3   6    3.36    0.21
  -5  -3   6    3.33    0.11
  -4  -3   6   10.15    0.28
  -3  -3   6   18.56    0.51
  -2  -3   6   21.17    0.59
  -1  -3   6  168.54    4.38
   0   3  -6   66.36    1.99
   0   3  -6   67.42    2.00
   0  -3   6   68.17    1.79
  -1   3  -6    3.71    0.18
   1  -3   6    3.99    0.15
   1  -3   6    3.62    0.16
  -2   3  -6    5.65    0.27
  -2   3  -6    6.22    0.20
   2  -3   6    5.81    0.24
   2  -3   6    6.11    0.21
  -3   3  -6   46.15    1.17
  -3   3  -6   47.07    1.31
  -3   3  -6   47.18    1.50
   3  -3   6   46.64    1.33
   3  -3   6   50.46    1.84
   3  -3   6   46.56    1.32
   3  -3   6   47.90    1.22
  -4   3  -6    0.06    0.04
  -4   3  -6    0.04    0.04
   4  -3   6    0.06    0.03
   4  -3   6    0.12    0.04
  -5   3  -6    4.09    0.25
  -5   3  -6    3.77    0.18
   5  -3   6    3.81    0.17
  -6   3  -6    3.10    0.18
   6  -3   6    3.27    0.15
  -7  -2   6    2.44    0.12
  -6  -2   6    2.99    0.13
  -5  -2   6   11.78    0.35
  -4  -2   6   19.08    0.53
  -3  -2   6    0.24    0.03
  -2  -2   6   41.08    1.09
   1   2  -6    0.19    0.02
   1   2  -6    0.26    0.02
  -1  -2   6    0.21    0.03
   0   2  -6    7.04    0.26
   0   2  -6    7.01    0.26
   0  -2   6    6.95    0.24
   0  -2   6    7.39    0.24
  -1   2  -6   45.11    1.36
  -1   2  -6   42.56    1.35
   1  -2   6   44.77    1.21
   1  -2   6   44.72    1.12
  -2   2  -6   16.62    0.58
  -2   2  -6   17.26    0.49
   2  -2   6   15.95    0.51
   2  -2   6   16.44    0.46
  -3   2  -6    0.00    0.02
  -3   2  -6    0.04    0.03
  -3   2  -6   -0.01    0.02
   3  -2   6    0.04    0.02
   3  -2   6    0.02    0.02
   3  -2   6   -0.03    0.05
  -4   2  -6   27.63    0.74
  -4   2  -6   27.43    0.94
   4  -2   6   27.66    0.82
   4  -2   6   28.24    1.14
   4  -2   6   27.55    0.83
   4  -2   6   27.89    0.74
  -5   2  -6    9.15    0.41
  -5   2  -6    9.14    0.31
   5  -2   6    9.30    0.30
  -6   2  -6    0.13    0.06
   6  -2   6    0.07    0.03
  -7   2  -6    1.73    0.15
   7  -2   6    1.79    0.10
  -6  -1   6    5.58    0.21
  -5  -1   6   11.65    0.36
  -4  -1   6   22.77    0.64
  -3  -1   6    0.44    0.05
  -2  -1   6    1.27    0.07
   1   1  -6    5.36    0.20
   1   1  -6    5.68    0.19
  -1  -1   6    5.73    0.19
  -1  -1   6    5.34    0.18
   0   1  -6   21.75    0.71
   0   1  -6   22.19    0.70
   0  -1   6   22.65    0.75
   0  -1   6   22.92    0.64
   0  -1   6   22.15    0.63
   0  -1   6   21.78    0.58
  -1   1  -6   38.75    1.18
  -1   1  -6   38.72    1.00
  -1   1  -6   37.00    1.18
  -1   1  -6   38.76    1.01
   1  -1   6   38.60    0.97
   1  -1   6   37.49    1.04
   1  -1   6   37.69    1.22
   1  -1   6   37.22    1.06
  -2   1  -6   26.05    0.66
  -2   1  -6   26.60    0.86
  -2   1  -6   26.78    0.75
  -2   1  -6   25.84    0.74
   2  -1   6   25.76    0.75
   2  -1   6   26.80    0.90
   2  -1   6   26.96    0.70
  -3   1  -6    0.05    0.03
  -3   1  -6    0.17    0.04
  -3   1  -6    0.02    0.03
   3  -1   6    0.05    0.03
   3  -1   6   -0.03    0.05
   3  -1   6    0.08    0.05
   3  -1   6    0.05    0.03
  -4   1  -6    4.94    0.20
  -4   1  -6    4.94    0.26
  -4   1  -6    5.46    0.23
   4  -1   6    6.30    0.23
   4  -1   6    4.99    0.19
   4  -1   6    4.70    0.28
   4  -1   6    4.64    0.31
  -5   1  -6    5.59    0.23
  -5   1  -6    6.27    0.30
   5  -1   6    5.77    0.35
   5  -1   6    6.53    0.35
   5  -1   6    5.35    0.20
  -6   1  -6   -0.03    0.05
   6  -1   6    0.05    0.06
   6  -1   6    0.04    0.02
  -7   1  -6    5.73    0.26
   7  -1   6    5.70    0.19
   7  -1   6    5.37    0.36
  -6   0   6    2.61    0.14
  -5   0   6    0.15    0.04
   4   0  -6    2.03    0.21
  -4   0   6    2.27    0.12
  -3   0   6   20.99    0.60
   2   0  -6    6.74    0.23
   2   0  -6    6.66    0.24
  -2   0   6    6.75    0.23
   1   0  -6   14.55    0.48
   1   0  -6   14.26    0.46
  -1   0   6   14.38    0.43
  -1   0   6   14.14    0.42
   0   0  -6   19.53    0.66
   0   0   6   20.37    0.58
   0   0   6   20.11    0.69
   0   0   6   20.43    0.54
   0   0   6   20.57    0.58
  -1   0  -6   10.15    0.29
  -1   0  -6    9.51    0.29
  -1   0  -6    9.75    0.37
  -1   0  -6    9.67    0.36
   1   0   6    9.87    0.29
   1   0   6    9.93    0.32
   1   0   6    9.43    0.32
   1   0   6    9.73    0.39
  -2   0  -6   57.08    1.72
  -2   0  -6   55.93    1.52
  -2   0  -6   56.47    1.54
  -2   0  -6   55.73    1.39
  -2   0  -6   55.72    1.74
   2   0   6   57.83    1.77
   2   0   6   56.79    1.55
   2   0   6   56.83    1.42
   2   0   6   56.37    1.53
  -3   0  -6   91.83    2.38
  -3   0  -6   86.03    2.38
  -3   0  -6   90.52    2.68
  -3   0  -6   90.70    2.40
  -3   0  -6   89.63    2.19
   3   0   6   90.61    2.19
   3   0   6   85.60    2.71
   3   0   6   86.92    2.36
  -4   0  -6    7.55    0.29
  -4   0  -6    7.38    0.32
  -4   0  -6    7.53    0.29
  -4   0  -6    6.97    0.25
   4   0   6    7.15    0.41
   4   0   6    7.33    0.36
   4   0   6    6.74    0.28
   4   0   6    6.99    0.27
   4   0   6    7.31    0.24
  -5   0  -6    4.75    0.23
  -5   0  -6    5.01    0.23
  -5   0  -6    4.71    0.21
  -5   0  -6    5.27    0.27
   5   0   6    4.32    0.28
   5   0   6    4.82    0.18
   5   0   6    5.33    0.32
  -6   0  -6    2.11    0.15
   6   0   6    2.05    0.10
   6   0   6    2.60    0.21
  -7   0  -6    0.79    0.11
   7   0   6    0.89    0.06
   7   0   6    1.09    0.18
  -8   0  -6    0.13    0.08
  -6   1   6    0.26    0.06
  -5   1   6   20.13    0.62
   4  -1  -6    0.09    0.03
  -4   1   6    0.00    0.03
   3  -1  -6    4.95    0.20
  -3   1   6    4.91    0.20
   2  -1  -6   17.64    0.60
   2  -1  -6   18.23    0.58
  -2   1   6   18.08    0.54
   1  -1  -6   66.25    2.03
   1  -1  -6   67.37    1.99
  -1   1   6   65.44    1.65
  -1   1   6   68.08    1.80
  -1   1   6   67.81    1.79
   0  -1  -6    3.96    0.13
   0  -1  -6    3.88    0.20
   0  -1  -6    3.81    0.12
   0  -1  -6    4.11    0.18
   0   1   6    3.68    0.15
   0   1   6    3.72    0.16
   0   1   6    3.94    0.16
   0   1   6    3.85    0.21
  -1  -1  -6   67.56    1.64
  -1  -1  -6   69.03    2.04
  -1  -1  -6   69.54    1.82
  -1  -1  -6   66.51    1.64
   1   1   6   65.36    1.68
   1   1   6   69.18    1.83
   1   1   6   67.06    2.08
   1   1   6   68.14    1.81
  -2  -1  -6   44.25    1.20
  -2  -1  -6   42.29    1.33
  -2  -1  -6   44.13    1.20
  -2  -1  -6   43.88    1.09
  -2  -1  -6   42.31    1.18
  -2  -1  -6   40.89    1.36
   2   1   6   43.63    1.38
   2   1   6   42.08    1.20
   2   1   6   42.64    1.18
   2   1   6   44.32    1.10
  -3  -1  -6    0.72    0.09
  -3  -1  -6    0.73    0.07
  -3  -1  -6    0.71    0.08
  -3  -1  -6    1.08    0.11
  -3  -1  -6    0.91    0.07
   3   1   6    0.94    0.07
   3   1   6    0.96    0.13
   3   1   6    0.66    0.07
   3   1   6    0.91    0.09
  -4  -1  -6   15.29    0.49
  -4  -1  -6   15.12    0.46
  -4  -1  -6   15.82    0.51
  -4  -1  -6   14.54    0.51
  -4  -1  -6   16.40    0.57
   4   1   6   15.87    0.44
   4   1   6   15.18    0.50
   4   1   6   15.86    0.49
   4   1   6   15.26    0.72
   4   1   6   15.03    0.60
  -5  -1  -6   14.45    0.56
  -5  -1  -6   14.71    0.46
  -5  -1  -6   14.74    0.51
  -5  -1  -6   14.37    0.51
   5   1   6   14.68    0.42
   5   1   6   14.89    0.60
   5   1   6   15.30    0.67
  -6  -1  -6    0.22    0.06
  -6  -1  -6    0.09    0.05
  -6  -1  -6    0.13    0.06
   6   1   6    0.26    0.08
   6   1   6    0.21    0.04
   6   1   6    0.16    0.08
  -7  -1  -6    8.08    0.32
  -7  -1  -6    8.33    0.36
   7   1   6    8.14    0.43
  -8  -1  -6    0.02    0.07
  -6   2   6    0.18    0.06
   5  -2  -6    9.99    0.37
  -5   2   6   10.11    0.37
   4  -2  -6    4.67    0.21
  -4   2   6    4.30    0.20
   3  -2  -6   52.03    1.58
   3  -2  -6   51.95    1.99
  -3   2   6   51.22    1.42
   2  -2  -6   21.46    0.70
  -2   2   6   21.91    0.65
   1  -2  -6   74.11    2.20
  -1   2   6   73.08    1.97
  -1   2   6   72.81    1.82
  -1   2   6   73.72    1.98
   0  -2  -6   33.86    0.94
   0  -2  -6   35.86    0.95
   0  -2  -6   34.27    1.08
   0   2   6   34.74    1.13
   0   2   6   35.42    0.97
   0   2   6   33.97    0.90
   0   2   6   33.77    0.97
  -1  -2  -6   33.55    0.87
  -1  -2  -6   32.10    1.11
  -1  -2  -6   34.23    0.96
  -1  -2  -6   37.06    1.09
   1   2   6   34.66    1.13
   1   2   6   34.64    0.89
   1   2   6   34.08    0.97
   1   2   6   33.53    0.96
  -2  -2  -6    4.86    0.18
  -2  -2  -6    4.77    0.18
  -2  -2  -6    5.05    0.26
  -2  -2  -6    5.10    0.22
  -2  -2  -6    5.15    0.23
  -2  -2  -6    4.58    0.20
   2   2   6    4.49    0.20
   2   2   6    4.50    0.25
   2   2   6    5.08    0.20
  -3  -2  -6   34.10    0.98
  -3  -2  -6   33.08    0.90
  -3  -2  -6   35.35    1.00
  -3  -2  -6   35.02    1.01
  -3  -2  -6   34.79    1.10
   3   2   6   34.81    0.97
   3   2   6   35.00    0.90
   3   2   6   33.53    1.14
  -4  -2  -6    9.44    0.38
  -4  -2  -6    8.80    0.32
  -4  -2  -6    9.15    0.34
  -4  -2  -6    9.38    0.31
  -4  -2  -6    8.85    0.35
   4   2   6    9.56    0.32
   4   2   6    9.08    0.28
   4   2   6    8.88    0.41
   4   2   6    7.88    0.47
  -5  -2  -6   20.55    0.68
  -5  -2  -6   20.70    0.66
  -5  -2  -6   20.25    0.60
  -5  -2  -6   19.83    0.73
   5   2   6   21.42    0.87
   5   2   6   20.81    0.78
   5   2   6   20.88    0.55
  -6  -2  -6   15.41    0.49
  -6  -2  -6   15.32    0.54
  -6  -2  -6   15.62    0.55
   6   2   6   15.27    0.41
   6   2   6   15.67    0.64
   6   2   6   15.02    0.69
  -7  -2  -6    0.10    0.06
  -7  -2  -6    0.12    0.05
   7   2   6    0.06    0.06
  -8  -2  -6    0.07    0.05
  -8  -2  -6    0.02    0.06
  -5   3   6   13.42    0.48
   4  -3  -6    0.18    0.05
  -4   3   6    0.28    0.07
   3  -3  -6    0.07    0.04
   3  -3  -6    0.04    0.05
  -3   3   6    0.06    0.04
   2  -3  -6    0.12    0.04
  -2   3   6    0.27    0.06
  -2   3   6    0.11    0.04
   1  -3  -6   13.41    0.40
   1  -3  -6   13.35    0.48
  -1   3   6   12.99    0.43
  -1   3   6   12.82    0.42
  -1   3   6   13.10    0.40
   0  -3  -6   37.15    0.93
   0  -3  -6   38.22    1.18
   0  -3  -6   38.45    1.05
   0   3   6   36.61    0.98
   0   3   6   36.27    1.23
   0   3   6   39.14    1.06
   0   3   6   36.30    1.05
  -1  -3  -6   18.52    0.58
  -1  -3  -6   19.69    0.65
  -1  -3  -6   19.34    0.52
   1   3   6   19.01    0.54
   1   3   6   18.89    0.69
   1   3   6   18.48    0.58
   1   3   6   18.50    0.58
  -2  -3  -6    0.01    0.02
  -2  -3  -6    0.04    0.03
  -2  -3  -6    0.10    0.05
  -2  -3  -6    0.03    0.02
  -2  -3  -6    0.02    0.02
   2   3   6    0.04    0.04
   2   3   6    0.03    0.03
   2   3   6    0.04    0.03
   2   3   6    0.01    0.02
  -3  -3  -6    6.34    0.27
  -3  -3  -6    6.47    0.28
  -3  -3  -6    6.05    0.25
  -3  -3  -6    5.47    0.22
  -3  -3  -6    5.81    0.23
   3   3   6    6.18    0.31
   3   3   6    6.10    0.21
   3   3   6    6.16    0.25
   3   3   6    6.00    0.24
  -4  -3  -6   34.40    1.02
  -4  -3  -6   34.27    1.11
  -4  -3  -6   33.61    1.00
  -4  -3  -6   33.49    0.91
   4   3   6   34.02    0.88
   4   3   6   35.05    1.16
  -5  -3  -6    0.07    0.04
  -5  -3  -6    0.03    0.03
  -5  -3  -6    0.00    0.02
   5   3   6    0.00    0.04
   5   3   6    0.02    0.04
   5   3   6    0.03    0.02
  -6  -3  -6    0.22    0.06
  -6  -3  -6    0.22    0.07
  -6  -3  -6    0.17    0.06
   6   3   6    0.23    0.07
   6   3   6    0.20    0.02
   6   3   6    0.24    0.08
  -7  -3  -6    1.36    0.13
  -7  -3  -6    1.60    0.18
   7   3   6    1.18    0.17
  -8  -3  -6    0.74    0.13
  -8  -3  -6    0.59    0.10
  -4   4   6   29.08    0.89
   3  -4  -6    0.05    0.04
  -3   4   6    0.15    0.06
  -3   4   6    0.05    0.05
   2  -4  -6    1.46    0.12
   2  -4  -6    1.54    0.09
  -2   4   6    1.46    0.12
  -2   4   6    2.27    0.13
   1  -4  -6   11.91    0.39
   1  -4  -6   11.84    0.45
  -1   4   6   11.58    0.41
  -1   4   6   11.44    0.40
  -1   4   6   11.85    0.38
   0  -4  -6    1.02    0.07
   0  -4  -6    0.95    0.08
   0  -4  -6    1.12    0.10
   0   4   6    0.99    0.10
   0   4   6    1.13    0.10
   0   4   6    1.11    0.09
  -1  -4  -6    1.10    0.08
  -1  -4  -6    1.09    0.09
  -1  -4  -6    1.19    0.11
   1   4   6    1.05    0.09
   1   4   6    1.10    0.09
   1   4   6    1.21    0.15
   1   4   6    1.26    0.11
  -2  -4  -6   94.33    2.52
  -2  -4  -6   91.78    2.52
  -2  -4  -6   92.00    2.30
  -2  -4  -6   93.51    2.79
   2   4   6   91.50    2.48
   2   4   6   91.34    2.51
   2   4   6   95.15    2.84
   2   4   6   91.96    2.30
  -3  -4  -6    3.15    0.16
  -3  -4  -6    3.82    0.20
  -3  -4  -6    3.26    0.18
  -3  -4  -6    3.64    0.20
   3   4   6    3.24    0.22
   3   4   6    3.29    0.15
   3   4   6    3.57    0.17
  -4  -4  -6    5.00    0.25
  -4  -4  -6    5.07    0.21
  -4  -4  -6    5.23    0.23
  -4  -4  -6    5.03    0.25
   4   4   6    5.04    0.29
   4   4   6    4.95    0.18
   4   4   6    4.04    0.30
  -5  -4  -6    0.26    0.07
  -5  -4  -6    0.38    0.07
  -5  -4  -6    0.23    0.05
   5   4   6    0.52    0.09
   5   4   6    0.27    0.03
   5   4   6    0.38    0.10
  -6  -4  -6    3.32    0.17
  -6  -4  -6    3.35    0.22
   6   4   6    3.23    0.23
   6   4   6    3.26    0.23
  -7  -4  -6   23.20    0.68
  -7  -4  -6   22.45    0.78
   7   4   6   21.85    0.85
  -8  -4  -6    0.44    0.09
  -8  -4  -6    0.65    0.12
  -4   5   6    1.34    0.15
   3  -5  -6    5.85    0.30
  -3   5   6    5.70    0.25
  -3   5   6    6.17    0.28
   2  -5  -6    3.43    0.21
  -2   5   6    3.22    0.18
  -2   5   6    3.22    0.19
   1  -5  -6    3.58    0.21
   1  -5  -6    3.37    0.13
  -1   5   6    3.27    0.18
  -1   5   6    3.28    0.18
  -1   5   6    3.58    0.19
   0  -5  -6   42.92    1.10
   0  -5  -6   42.59    1.36
   0   5   6   43.12    1.22
   0   5   6   42.70    1.22
   0   5   6   41.65    1.13
  -1  -5  -6    3.76    0.22
  -1  -5  -6    4.21    0.17
  -1  -5  -6    3.92    0.20
   1   5   6    3.94    0.20
   1   5   6    4.01    0.25
   1   5   6    3.91    0.19
   1   5   6    4.20    0.20
  -2  -5  -6    0.22    0.05
  -2  -5  -6    0.26    0.07
  -2  -5  -6    0.25    0.06
   2   5   6    0.16    0.07
   2   5   6    0.26    0.06
   2   5   6    0.18    0.05
  -3  -5  -6   17.08    0.53
  -3  -5  -6   18.97    0.60
  -3  -5  -6   18.08    0.63
   3   5   6   18.18    0.58
   3   5   6   18.66    0.70
   3   5   6   17.98    0.51
  -4  -5  -6    0.13    0.05
  -4  -5  -6    0.13    0.04
  -4  -5  -6    0.04    0.04
   4   5   6    0.12    0.03
   4   5   6    0.04    0.05
  -5  -5  -6   11.96    0.46
  -5  -5  -6   11.75    0.46
  -5  -5  -6   11.64    0.39
   5   5   6   10.74    0.49
   5   5   6   11.08    0.30
  -6  -5  -6    0.28    0.08
  -6  -5  -6    0.34    0.07
   6   5   6    0.26    0.08
  -7  -5  -6    0.14    0.06
  -7  -5  -6    0.16    0.06
   7   5   6    0.07    0.06
  -8  -5  -6    0.10    0.06
  -3   6   6    4.31    0.24
   2  -6  -6    1.64    0.15
  -2   6   6    1.32    0.14
   1  -6  -6   14.13    0.55
   1  -6  -6   13.63    0.40
  -1   6   6   12.72    0.45
   0  -6  -6    0.04    0.03
   0  -6  -6    0.03    0.04
   0   6   6    0.05    0.06
  -1  -6  -6   21.00    0.75
  -1  -6  -6   20.67    0.60
   1   6   6   20.47    0.61
  -2  -6  -6    1.68    0.12
   2   6   6    1.94    0.18
   2   6   6    1.68    0.12
  -3  -6  -6   15.47    0.48
  -3  -6  -6   14.77    0.57
   3   6   6   15.54    0.44
   3   6   6   15.60    0.63
  -4  -6  -6    0.26    0.06
  -4  -6  -6    0.32    0.07
  -4  -6  -6    0.42    0.10
   4   6   6    0.23    0.07
   4   6   6    0.34    0.04
  -5  -6  -6    4.97    0.28
  -5  -6  -6    4.75    0.22
   5   6   6    4.62    0.28
  -6  -6  -6    0.05    0.04
  -6  -6  -6    0.03    0.05
   6   6   6    0.06    0.05
  -7  -6  -6   14.90    0.59
  -7  -6  -6   14.78    0.50
   1  -7  -6   15.32    0.62
   1  -7  -6   15.18    0.46
  -1   7   6   15.82    0.52
   0  -7  -6    2.71    0.15
   0   7   6    2.59    0.18
  -1  -7  -6    0.79    0.09
   1   7   6    0.73    0.11
  -2  -7  -6   15.92    0.50
   2   7   6   15.53    0.66
   2   7   6   16.62    0.48
  -3  -7  -6    8.10    0.31
   3   7   6    8.73    0.27
   3   7   6    8.90    0.43
  -4  -7  -6    2.63    0.16
  -4  -7  -6    2.70    0.21
   4   7   6    2.24    0.20
  -5  -7  -6   11.10    0.48
  -5  -7  -6   10.67    0.39
   5   7   6   10.89    0.50
  -6  -7  -6    2.50    0.21
  -6  -7  -6    2.51    0.16
  -7  -7  -6    1.07    0.16
   0  -8  -6   10.76    0.38
   0   8   6   11.09    0.40
  -1  -8  -6   11.85    0.41
   1   8   6   12.28    0.41
  -2  -8  -6    2.32    0.15
   2   8   6    1.76    0.22
   2   8   6    2.06    0.13
  -3  -8  -6    0.92    0.11
   3   8   6    0.63    0.12
  -4  -8  -6    4.52    0.22
  -5  -8  -6    2.32    0.25
  -5  -8  -6    2.67    0.17
  -3  -7   7    0.16    0.08
  -3  -7   7    0.24    0.05
  -2  -7   7    0.49    0.11
  -2  -7   7    0.76    0.09
  -1  -7   7    2.09    0.20
  -1  -7   7    2.12    0.14
   0  -7   7    2.12    0.21
   0  -7   7    2.49    0.17
   1  -7   7    6.04    0.35
   1  -7   7    5.55    0.28
  -4  -6   7    0.11    0.03
  -4  -6   7    0.14    0.07
  -3  -6   7    0.40    0.10
  -3  -6   7    0.32    0.05
  -2  -6   7   13.64    0.60
  -2  -6   7   14.02    0.44
  -1  -6   7    0.05    0.03
  -1  -6   7    0.03    0.03
  -1  -6   7   -0.02    0.04
   0   6  -7   10.93    0.38
   0  -6   7   10.90    0.39
   0  -6   7    9.87    0.48
   1  -6   7   -0.01    0.03
   1  -6   7    0.00    0.05
   2  -6   7    0.08    0.06
   2  -6   7    0.06    0.05
   3  -6   7    1.51    0.19
   3  -6   7    1.23    0.14
   3  -6   7    1.22    0.12
  -5  -5   7    0.74    0.04
  -5  -5   7    0.96    0.15
  -4  -5   7   14.55    0.61
  -4  -5   7   14.62    0.42
  -3  -5   7    6.49    0.22
  -3  -5   7    6.50    0.36
  -2  -5   7   20.75    0.80
  -2  -5   7   20.96    0.61
  -1  -5   7    0.02    0.02
  -1  -5   7   -0.01    0.03
   0   5  -7    9.85    0.35
   0  -5   7    9.75    0.34
   0  -5   7    9.51    0.45
  -1   5  -7    1.66    0.12
   1  -5   7    1.74    0.12
   1  -5   7    1.60    0.19
   1  -5   7    1.45    0.11
  -2   5  -7    7.70    0.34
   2  -5   7    7.38    0.31
   2  -5   7    7.78    0.39
  -3   5  -7    1.70    0.16
   3  -5   7    1.82    0.17
   3  -5   7    2.10    0.15
   3  -5   7    2.10    0.12
   4  -5   7   25.47    0.72
  -6  -4   7   12.52    0.35
  -5  -4   7    6.41    0.20
  -5  -4   7    6.65    0.35
  -4  -4   7    1.29    0.17
  -4  -4   7    1.11    0.06
  -3  -4   7    2.49    0.11
  -2  -4   7   29.04    0.81
  -1  -4   7    0.02    0.02
   0   4  -7    1.77    0.10
   0  -4   7    1.63    0.10
  -1   4  -7   45.55    1.41
   1  -4   7   45.67    1.27
  -2   4  -7    5.36    0.26
   2  -4   7    5.48    0.24
   2  -4   7    5.46    0.21
   2  -4   7    5.49    0.24
  -3   4  -7    6.12    0.30
   3  -4   7    5.53    0.26
   3  -4   7    5.62    0.22
  -4   4  -7    1.29    0.16
   4  -4   7    1.31    0.10
   4  -4   7    1.18    0.16
  -5   4  -7    0.74    0.08
  -5   4  -7    0.82    0.14
   5  -4   7    0.94    0.10
  -6  -3   7    0.36    0.05
  -5  -3   7   10.37    0.31
  -4  -3   7   27.34    0.74
  -3  -3   7    2.82    0.11
  -2  -3   7    1.65    0.09
  -1  -3   7    0.20    0.04
   0   3  -7   15.10    0.49
   0  -3   7   15.04    0.46
  -1   3  -7  136.83    4.00
   1  -3   7  134.62    3.56
  -2   3  -7    0.08    0.04
  -2   3  -7    0.11    0.02
   2  -3   7    0.11    0.03
   2  -3   7    0.02    0.03
   2  -3   7   -0.04    0.04
  -3   3  -7    0.04    0.04
   3  -3   7    0.02    0.03
   3  -3   7    0.10    0.09
   3  -3   7    0.05    0.03
   3  -3   7    0.02    0.03
  -4   3  -7    1.10    0.08
  -4   3  -7    1.08    0.14
   4  -3   7    0.85    0.09
   4  -3   7    0.98    0.12
  -5   3  -7    4.91    0.30
  -5   3  -7    5.81    0.22
   5  -3   7    5.23    0.21
  -6   3  -7    0.01    0.06
   6  -3   7    0.03    0.03
  -6  -2   7    0.61    0.07
  -5  -2   7    0.93    0.07
  -4  -2   7    3.53    0.14
  -3  -2   7    1.55    0.08
  -2  -2   7   15.11    0.45
  -1  -2   7    8.43    0.28
   0   2  -7    1.80    0.10
   0   2  -7    1.72    0.10
   0  -2   7    1.86    0.10
  -1   2  -7    9.45    0.36
   1  -2   7    9.51    0.32
   1  -2   7    9.15    0.30
  -2   2  -7   22.34    0.62
  -2   2  -7   21.69    0.75
   2  -2   7   22.06    0.61
   2  -2   7   22.26    0.67
  -3   2  -7    5.51    0.27
  -3   2  -7    5.59    0.16
   3  -2   7    5.30    0.20
   3  -2   7    5.37    0.23
  -4   2  -7    2.22    0.11
  -4   2  -7    2.03    0.16
   4  -2   7    1.97    0.14
   4  -2   7    1.92    0.13
   4  -2   7    2.05    0.12
  -5   2  -7    3.60    0.17
  -5   2  -7    3.74    0.24
   5  -2   7    3.66    0.16
  -6   2  -7    2.26    0.15
   6  -2   7    2.51    0.13
  -6  -1   7    4.12    0.18
  -5  -1   7   11.80    0.38
  -4  -1   7    4.13    0.17
  -3  -1   7    0.42    0.05
  -2  -1   7   37.49    1.02
   1   1  -7    0.72    0.05
   1   1  -7    0.69    0.05
  -1  -1   7    0.74    0.06
   0   1  -7   53.86    1.70
   0   1  -7   57.71    1.69
   0  -1   7   57.69    1.52
  -1   1  -7    0.26    0.06
   1  -1   7    0.29    0.05
   1  -1   7    0.35    0.05
  -2   1  -7    3.17    0.18
  -2   1  -7    3.54    0.14
   2  -1   7    3.67    0.17
   2  -1   7    3.53    0.15
  -3   1  -7    1.35    0.08
  -3   1  -7    1.37    0.09
  -3   1  -7    1.28    0.12
   3  -1   7    1.36    0.09
   3  -1   7    1.27    0.10
  -4   1  -7   10.83    0.46
  -4   1  -7   11.14    0.35
   4  -1   7   12.19    0.61
   4  -1   7   11.65    0.36
   4  -1   7   11.43    0.40
  -5   1  -7    0.05    0.05
  -5   1  -7   -0.03    0.04
   5  -1   7    0.08    0.03
  -6   1  -7   14.84    0.48
   6  -1   7   15.21    0.44
  -7   1  -7    0.08    0.07
   7  -1   7    0.13    0.03
  -6   0   7    6.09    0.25
  -5   0   7    6.42    0.25
  -4   0   7   21.34    0.63
  -3   0   7    2.23    0.12
   2   0  -7   22.09    0.68
   2   0  -7   22.26    0.69
  -2   0   7   22.65    0.65
   1   0  -7   12.06    0.42
   1   0  -7   12.18    0.41
  -1   0   7   12.24    0.39
   0   0   7    2.04    0.11
   0   0   7    2.13    0.11
  -1   0  -7    3.34    0.11
  -1   0  -7    3.43    0.12
  -1   0  -7    3.14    0.17
   1   0   7    3.32    0.15
   1   0   7    3.18    0.15
   1   0   7    3.41    0.14
  -2   0  -7   27.36    0.80
  -2   0  -7   27.96    0.92
  -2   0  -7   27.85    0.70
   2   0   7   28.34    0.81
   2   0   7   28.20    0.75
   2   0   7   29.22    0.83
  -3   0  -7    0.42    0.06
  -3   0  -7    0.30    0.05
  -3   0  -7    0.46    0.08
   3   0   7    0.34    0.06
   3   0   7    0.46    0.09
   3   0   7    0.50    0.06
  -4   0  -7   46.08    1.45
  -4   0  -7   45.99    1.17
  -4   0  -7   45.81    1.29
   4   0   7   45.91    1.27
   4   0   7   39.49    1.77
   4   0   7   46.20    1.17
   4   0   7   46.39    1.50
  -5   0  -7   20.77    0.76
  -5   0  -7   20.59    0.60
   5   0   7   20.85    0.81
   5   0   7   21.01    0.58
  -6   0  -7    1.09    0.12
   6   0   7    1.17    0.18
   6   0   7    1.08    0.08
  -7   0  -7    5.40    0.26
   7   0   7    5.62    0.36
   7   0   7    5.73    0.20
  -5   1   7    0.66    0.09
  -4   1   7    2.02    0.13
   3  -1  -7   16.04    0.51
  -3   1   7   15.24    0.49
   2  -1  -7    0.71    0.06
  -2   1   7    0.88    0.09
   1  -1  -7    1.04    0.08
  -1   1   7    1.27    0.09
   0   1   7   28.35    0.76
   0   1   7   29.12    0.83
  -1  -1  -7   27.84    0.76
  -1  -1  -7   26.09    0.88
   1   1   7   26.96    0.79
   1   1   7   27.48    0.73
   1   1   7   27.37    0.79
  -2  -1  -7    9.36    0.32
  -2  -1  -7    9.15    0.27
  -2  -1  -7    9.45    0.37
   2   1   7    9.25    0.33
   2   1   7    9.23    0.41
   2   1   7    9.62    0.34
   2   1   7    9.34    0.30
  -3  -1  -7   20.15    0.70
  -3  -1  -7   19.68    0.55
  -3  -1  -7   19.64    0.61
   3   1   7   20.14    0.74
   3   1   7   19.84    0.56
   3   1   7   19.72    0.61
  -4  -1  -7    5.00    0.23
  -4  -1  -7    5.24    0.27
  -4  -1  -7    5.25    0.21
   4   1   7    5.40    0.30
   4   1   7    5.40    0.23
   4   1   7    5.35    0.20
  -5  -1  -7    7.04    0.33
  -5  -1  -7    6.25    0.26
   5   1   7    7.41    0.41
   5   1   7    6.94    0.24
   5   1   7    6.41    0.36
  -6  -1  -7    9.03    0.34
   6   1   7    9.02    0.28
   6   1   7    8.86    0.45
  -7  -1  -7    4.92    0.24
   7   1   7    4.82    0.16
   7   1   7    4.92    0.33
  -8  -1  -7    0.63    0.12
  -5   2   7    5.63    0.26
   4  -2  -7    3.10    0.16
  -4   2   7    3.10    0.17
   3  -2  -7    0.47    0.07
  -3   2   7    0.51    0.08
   2  -2  -7    1.44    0.10
  -2   2   7    1.79    0.12
   1  -2  -7   50.80    1.58
  -1   2   7   52.13    1.43
  -1   2   7   52.71    1.33
   0  -2  -7    6.21    0.27
   0  -2  -7    6.38    0.20
   0   2   7    6.17    0.26
   0   2   7    6.21    0.23
   0   2   7    5.84    0.24
  -1  -2  -7   50.06    1.37
  -1  -2  -7   49.54    1.22
   1   2   7   49.67    1.39
   1   2   7   50.68    1.28
   1   2   7   49.41    1.37
  -2  -2  -7    2.50    0.16
  -2  -2  -7    2.35    0.11
  -2  -2  -7    2.46    0.13
   2   2   7    2.41    0.18
   2   2   7    2.35    0.14
   2   2   7    2.44    0.13
   2   2   7    2.51    0.14
  -3  -2  -7    0.04    0.03
  -3  -2  -7   -0.02    0.03
   3   2   7    0.07    0.03
   3   2   7    0.02    0.04
   3   2   7    0.01    0.03
  -4  -2  -7   16.89    0.55
  -4  -2  -7   15.87    0.49
  -4  -2  -7   17.16    0.62
   4   2   7   16.85    0.66
   4   2   7   16.24    0.47
  -5  -2  -7   10.72    0.46
  -5  -2  -7   10.35    0.40
  -5  -2  -7   11.23    0.37
   5   2   7   10.88    0.55
   5   2   7   11.03    0.34
   5   2   7   10.73    0.49
  -6  -2  -7    1.65    0.15
   6   2   7    1.60    0.09
   6   2   7    1.85    0.22
  -7  -2  -7    2.85    0.19
   7   2   7    3.11    0.25
  -8  -2  -7    0.90    0.13
  -4   3   7    0.87    0.12
   3  -3  -7   21.99    0.75
  -3   3   7   22.33    0.70
   2  -3  -7    1.87    0.13
  -2   3   7    1.78    0.13
   1  -3  -7    2.15    0.08
   1  -3  -7    2.04    0.14
  -1   3   7    2.15    0.14
  -1   3   7    2.24    0.13
   0  -3  -7   37.40    1.16
   0  -3  -7   36.78    1.01
   0   3   7   35.84    1.04
   0   3   7   35.08    1.04
   0   3   7   36.17    0.97
  -1  -3  -7   35.30    1.14
  -1  -3  -7   35.48    0.90
  -1  -3  -7   35.17    1.01
   1   3   7   35.74    1.03
   1   3   7   35.86    1.02
   1   3   7   35.03    0.94
  -2  -3  -7   98.61    2.69
  -2  -3  -7  100.50    2.98
  -2  -3  -7   97.59    2.45
   2   3   7   99.81    2.69
   2   3   7  100.37    2.47
   2   3   7   98.95    2.65
   2   3   7  100.46    3.05
  -3  -3  -7    3.85    0.17
  -3  -3  -7    3.29    0.18
  -3  -3  -7    3.87    0.21
   3   3   7    3.66    0.18
   3   3   7    3.75    0.16
   3   3   7    3.64    0.18
   3   3   7    3.35    0.23
  -4  -3  -7    1.37    0.13
  -4  -3  -7    1.55    0.12
  -4  -3  -7    1.36    0.11
   4   3   7    1.56    0.18
   4   3   7    1.43    0.09
   4   3   7    0.76    0.17
  -5  -3  -7    3.38    0.18
  -5  -3  -7    3.09    0.19
  -5  -3  -7    3.34    0.21
   5   3   7    3.12    0.23
   5   3   7    3.53    0.26
   5   3   7    3.33    0.14
  -6  -3  -7    0.04    0.05
  -6  -3  -7    0.30    0.08
   6   3   7    0.07    0.05
   6   3   7    0.04    0.02
   6   3   7    0.06    0.06
  -7  -3  -7    0.67    0.12
  -7  -3  -7    0.85    0.11
   7   3   7    0.78    0.14
  -8  -3  -7    8.09    0.35
  -4   4   7    1.41    0.15
  -3   4   7    0.78    0.11
   2  -4  -7   19.07    0.68
  -2   4   7   19.85    0.63
  -2   4   7   18.94    0.58
   1  -4  -7    1.10    0.12
  -1   4   7    1.08    0.11
  -1   4   7    1.22    0.12
   0  -4  -7   36.18    0.90
   0  -4  -7   36.04    1.16
   0   4   7   36.60    0.97
   0   4   7   34.76    1.04
   0   4   7   35.59    1.04
  -1  -4  -7   27.09    0.71
  -1  -4  -7   26.49    0.90
   1   4   7   27.72    0.75
   1   4   7   26.77    0.80
   1   4   7   25.44    0.80
  -2  -4  -7    2.12    0.12
  -2  -4  -7    1.96    0.13
   2   4   7    2.04    0.13
   2   4   7    2.28    0.14
   2   4   7    1.77    0.17
   2   4   7    2.23    0.14
  -3  -4  -7    1.71    0.13
  -3  -4  -7    1.81    0.12
  -3  -4  -7    2.11    0.16
   3   4   7    2.13    0.12
   3   4   7    1.93    0.18
   3   4   7    2.06    0.13
  -4  -4  -7   30.45    0.84
  -4  -4  -7   30.05    0.93
  -4  -4  -7   30.93    1.02
   4   4   7   30.59    0.81
   4   4   7   29.84    1.07
  -5  -4  -7    1.82    0.19
  -5  -4  -7    1.87    0.15
  -5  -4  -7    2.05    0.14
   5   4   7    1.89    0.18
   5   4   7    1.92    0.10
   5   4   7    1.97    0.19
  -6  -4  -7   33.54    0.94
  -6  -4  -7   33.03    1.06
   6   4   7   33.78    0.84
   6   4   7   33.28    1.18
  -7  -4  -7    0.03    0.05
  -7  -4  -7   -0.06    0.04
   7   4   7   -0.02    0.05
  -8  -4  -7    0.80    0.14
  -8  -4  -7    0.60    0.11
  -3   5   7    3.26    0.20
  -3   5   7    3.13    0.20
   2  -5  -7   26.49    0.93
  -2   5   7   27.84    0.86
  -2   5   7   27.62    0.79
   1  -5  -7    6.00    0.30
  -1   5   7    6.20    0.28
  -1   5   7    5.78    0.26
   0  -5  -7    1.68    0.14
   0  -5  -7    1.55    0.09
   0   5   7    1.74    0.14
   0   5   7    1.43    0.12
   0   5   7    1.63    0.12
  -1  -5  -7    0.00    0.02
  -1  -5  -7    0.02    0.04
   1   5   7   -0.01    0.03
   1   5   7    0.04    0.03
   1   5   7    0.02    0.05
  -2  -5  -7   42.41    1.38
  -2  -5  -7   42.36    1.12
   2   5   7   42.64    1.12
  -3  -5  -7    0.07    0.05
  -3  -5  -7    0.02    0.03
   3   5   7    0.01    0.04
   3   5   7    0.08    0.04
  -4  -5  -7   16.60    0.51
   4   5   7   15.61    0.65
   4   5   7   16.25    0.46
  -5  -5  -7    6.15    0.26
  -5  -5  -7    6.39    0.32
   5   5   7    6.23    0.20
   5   5   7    6.21    0.34
  -6  -5  -7    0.14    0.05
  -6  -5  -7    0.25    0.08
   6   5   7    0.17    0.07
  -7  -5  -7   -0.02    0.04
  -7  -5  -7   -0.02    0.04
  -2   6   7    5.03    0.25
   1  -6  -7    4.84    0.28
  -1   6   7    5.08    0.25
   0  -6  -7    7.71    0.27
   0  -6  -7    7.81    0.37
   0   6   7    7.92    0.32
  -1  -6  -7    0.25    0.05
  -1  -6  -7    0.30    0.08
   1   6   7    0.41    0.08
  -2  -6  -7    0.62    0.08
   2   6   7    0.68    0.09
  -3  -6  -7    5.67    0.24
   3   6   7    5.94    0.34
   3   6   7    5.87    0.23
  -4  -6  -7    0.65    0.09
   4   6   7    0.55    0.06
   4   6   7    0.26    0.09
  -5  -6  -7   10.90    0.39
   5   6   7   10.08    0.49
  -6  -6  -7    1.52    0.15
  -6  -6  -7    1.40    0.18
   6   6   7    1.66    0.21
  -7  -6  -7    0.19    0.07
  -7  -6  -7    0.18    0.08
   0  -7  -7    1.13    0.11
   0  -7  -7    1.50    0.18
   0   7   7    1.55    0.16
  -1  -7  -7   14.00    0.45
   1   7   7   14.11    0.47
  -2  -7  -7    0.16    0.05
   2   7   7    0.08    0.06
  -3  -7  -7    4.55    0.22
   3   7   7    4.63    0.31
   3   7   7    4.63    0.19
  -4  -7  -7   12.60    0.42
   4   7   7   11.24    0.34
   4   7   7   11.28    0.54
  -5  -7  -7    0.05    0.04
   5   7   7   -0.01    0.05
  -6  -7  -7    0.07    0.05
  -2  -8  -7   13.93    0.47
   2   8   7   13.89    0.44
  -3  -8  -7    8.62    0.34
   3   8   7    8.24    0.27
   3   8   7    8.34    0.46
  -4  -8  -7    7.16    0.31
  -3  -6   8   16.58    0.72
  -3  -6   8   17.82    0.53
  -2  -6   8    1.37    0.10
  -2  -6   8    1.43    0.20
  -1  -6   8    1.36    0.11
  -1  -6   8    0.92    0.16
  -1  -6   8    1.48    0.11
   0   6  -8   11.84    0.37
   0  -6   8   10.66    0.40
   0  -6   8   10.55    0.52
   0  -6   8   10.11    0.40
   1  -6   8    0.98    0.16
   1  -6   8    0.68    0.10
   2  -6   8    9.02    0.38
   2  -6   8    9.02    0.45
  -4  -5   8    2.56    0.12
  -4  -5   8    2.71    0.23
  -3  -5   8    0.90    0.07
  -3  -5   8    0.82    0.15
  -2  -5   8   19.67    0.78
  -2  -5   8   18.82    0.58
  -1  -5   8    0.67    0.08
   0   5  -8   18.30    0.57
   0  -5   8   17.99    0.58
  -1   5  -8    0.31    0.07
   1  -5   8    0.25    0.09
   1  -5   8    0.21    0.06
   1  -5   8    0.22    0.06
   2  -5   8    0.21    0.06
   2  -5   8    0.30    0.10
   3  -5   8    0.11    0.07
   3  -5   8    0.21    0.05
   3  -5   8    0.28    0.07
  -5  -4   8    6.35    0.21
  -5  -4   8    6.12    0.35
  -4  -4   8   30.84    0.85
  -3  -4   8    0.00    0.02
  -2  -4   8    0.57    0.07
  -1  -4   8    2.95    0.15
   0   4  -8    2.42    0.12
   0  -4   8    2.40    0.14
   1  -4   8    0.41    0.07
  -2   4  -8    5.02    0.25
   2  -4   8    4.68    0.23
  -3   4  -8    1.62    0.15
   3  -4   8    1.79    0.14
   3  -4   8    1.76    0.14
   3  -4   8    2.07    0.12
   4  -4   8    0.20    0.05
  -5  -3   8    5.59    0.20
  -4  -3   8    0.06    0.02
  -3  -3   8   17.55    0.52
  -2  -3   8    3.95    0.17
  -1  -3   8    2.78    0.14
   0   3  -8   23.89    0.73
   0  -3   8   22.88    0.69
  -1   3  -8    7.96    0.31
   1  -3   8    7.37    0.29
  -2   3  -8   41.49    1.30
   2  -3   8   40.27    1.17
  -3   3  -8   61.52    1.92
   3  -3   8   61.61    1.56
   3  -3   8   60.29    1.70
  -4   3  -8    3.01    0.22
   4  -3   8    3.39    0.16
   4  -3   8    3.25    0.19
   4  -3   8    3.46    0.20
  -5   3  -8    5.76    0.21
  -5   3  -8    6.21    0.34
   5  -3   8    6.17    0.24
  -5  -2   8    6.64    0.24
  -4  -2   8    2.33    0.12
  -3  -2   8   13.77    0.42
  -2  -2   8    0.20    0.04
  -1  -2   8    2.92    0.14
   0   2  -8    0.02    0.02
   0  -2   8    0.05    0.03
  -1   2  -8    3.04    0.16
   1  -2   8    2.95    0.15
  -2   2  -8    5.86    0.28
   2  -2   8    5.74    0.25
   2  -2   8    6.27    0.22
  -3   2  -8   67.44    2.08
   3  -2   8   66.92    1.70
   3  -2   8   66.80    1.84
  -4   2  -8    7.91    0.24
  -4   2  -8    7.63    0.37
   4  -2   8    8.45    0.33
   4  -2   8    7.64    0.28
  -5   2  -8    1.87    0.12
  -5   2  -8    1.42    0.18
   5  -2   8    1.69    0.11
  -6   2  -8    0.46    0.09
   6  -2   8    0.57    0.08
  -5  -1   8    1.79    0.11
  -4  -1   8    3.94    0.17
  -3  -1   8   36.69    1.02
  -2  -1   8    0.09    0.03
   1   1  -8    5.71    0.20
   1   1  -8    5.41    0.20
  -1  -1   8    5.37    0.22
   0  -1   8   54.56    1.49
  -1   1  -8    9.62    0.36
   1  -1   8    8.77    0.32
  -2   1  -8   33.32    1.06
  -2   1  -8   32.01    0.88
   2  -1   8   31.76    0.94
   2  -1   8   32.53    0.86
  -3   1  -8    7.19    0.33
   3  -1   8    7.10    0.29
   3  -1   8    7.50    0.26
  -4   1  -8    0.78    0.12
  -4   1  -8    0.34    0.05
   4  -1   8    0.36    0.06
   4  -1   8    0.41    0.07
  -5   1  -8    1.77    0.12
  -5   1  -8    1.85    0.17
   5  -1   8    1.86    0.11
  -6   1  -8    4.57    0.22
   6  -1   8    4.94    0.20
  -5   0   8    7.94    0.30
  -4   0   8    2.44    0.14
  -3   0   8   16.35    0.51
   2   0  -8   23.01    0.71
   2   0  -8   23.88    0.70
  -2   0   8   22.89    0.69
   1   0  -8    2.40    0.12
  -1   0   8    2.34    0.13
   0   0  -8   22.40    0.72
   0   0   8   21.75    0.66
  -1   0  -8    1.90    0.13
   1   0   8    1.91    0.12
   1   0   8    1.87    0.11
  -2   0  -8    0.55    0.09
  -2   0  -8    0.49    0.06
   2   0   8    0.52    0.06
   2   0   8    0.60    0.08
  -3   0  -8    0.00    0.03
  -3   0  -8    0.08    0.03
   3   0   8    0.02    0.03
   3   0   8    0.03    0.03
  -4   0  -8    7.50    0.35
  -4   0  -8    7.59    0.26
   4   0   8    7.37    0.26
   4   0   8    7.44    0.30
  -5   0  -8    2.88    0.16
  -5   0  -8    3.03    0.21
  -6   0  -8   10.57    0.37
   6   0   8   10.87    0.34
  -7   0  -8    1.06    0.13
   7   0   8    1.04    0.08
  -5   1   8    0.03    0.04
  -4   1   8   13.22    0.45
   3  -1  -8    0.91    0.06
  -3   1   8    0.94    0.10
   2  -1  -8    6.90    0.26
  -2   1   8    6.77    0.27
   1  -1  -8    2.86    0.15
  -1   1   8    2.89    0.15
   0  -1  -8    2.06    0.13
   0   1   8    2.00    0.12
  -1  -1  -8   11.85    0.36
  -1  -1  -8   12.70    0.46
   1   1   8   12.55    0.38
   1   1   8   12.26    0.41
  -2  -1  -8    9.00    0.37
  -2  -1  -8    9.21    0.31
   2   1   8    9.28    0.34
   2   1   8    9.29    0.34
   2   1   8    9.06    0.31
  -3  -1  -8    2.57    0.17
  -3  -1  -8    2.47    0.12
   3   1   8    2.38    0.13
   3   1   8    2.76    0.15
  -4  -1  -8    1.75    0.11
  -4  -1  -8    1.67    0.15
   4   1   8    1.85    0.11
  -5  -1  -8    4.53    0.20
  -5  -1  -8    4.16    0.25
   5   1   8    4.20    0.18
  -6  -1  -8    9.44    0.35
   6   1   8    9.45    0.31
  -7  -1  -8    4.70    0.24
   7   1   8    4.90    0.18
  -4   2   8    6.95    0.30
   3  -2  -8   15.98    0.54
  -3   2   8   15.54    0.52
   2  -2  -8    0.28    0.05
  -2   2   8    0.27    0.06
   1  -2  -8   20.55    0.69
  -1   2   8   20.78    0.64
   0  -2  -8    2.52    0.15
   0   2   8    2.39    0.14
   0   2   8    2.31    0.14
  -1  -2  -8    2.53    0.12
   1   2   8    2.78    0.14
   1   2   8    2.45    0.15
  -2  -2  -8    1.51    0.08
  -2  -2  -8    1.81    0.14
   2   2   8    1.62    0.12
   2   2   8    1.57    0.11
   2   2   8    1.49    0.11
  -3  -2  -8   55.19    1.71
  -3  -2  -8   55.14    1.39
   3   2   8   55.79    1.52
   3   2   8   52.70    1.40
   3   2   8   53.82    1.54
  -4  -2  -8    0.74    0.11
  -4  -2  -8    1.03    0.10
   4   2   8    0.65    0.08
   4   2   8    0.41    0.15
  -5  -2  -8    4.66    0.22
  -5  -2  -8    5.10    0.29
   5   2   8    5.09    0.20
   5   2   8    5.11    0.33
  -6  -2  -8    3.17    0.19
   6   2   8    3.03    0.25
   6   2   8    3.26    0.14
  -7  -2  -8    0.35    0.09
   7   2   8    0.61    0.06
   7   2   8    0.35    0.11
  -4   3   8    1.90    0.15
  -3   3   8   10.16    0.39
   2  -3  -8    1.84    0.13
  -2   3   8    1.80    0.14
   1  -3  -8   10.32    0.41
  -1   3   8   10.25    0.38
   0  -3  -8    0.69    0.09
   0  -3  -8    0.59    0.05
   0   3   8    0.46    0.08
   0   3   8    0.52    0.08
  -1  -3  -8   26.26    0.89
   1   3   8   26.62    0.74
   1   3   8   26.08    0.80
  -2  -3  -8   10.27    0.31
  -2  -3  -8    9.22    0.40
   2   3   8   10.24    0.38
   2   3   8    9.87    0.34
   2   3   8   10.21    0.37
  -3  -3  -8   45.46    1.19
  -3  -3  -8   47.41    1.47
   3   3   8   45.19    1.20
   3   3   8   47.12    1.31
   3   3   8   44.71    1.32
  -4  -3  -8   10.07    0.35
  -4  -3  -8   10.48    0.44
   4   3   8   10.19    0.33
  -5  -3  -8    0.07    0.05
   5   3   8    0.15    0.11
   5   3   8    0.06    0.03
   5   3   8    0.08    0.07
  -6  -3  -8    7.51    0.31
   6   3   8    7.65    0.25
   6   3   8    7.72    0.42
  -7  -3  -8    6.24    0.29
   7   3   8    5.82    0.37
  -3   4   8    3.22    0.20
  -2   4   8    1.19    0.14
   1  -4  -8   11.23    0.44
  -1   4   8   10.33    0.37
  -1   4   8   10.44    0.40
   0  -4  -8   23.92    0.82
   0   4   8   23.88    0.70
   0   4   8   23.75    0.75
  -1  -4  -8    0.55    0.06
  -1  -4  -8    0.47    0.08
   1   4   8    0.74    0.09
   1   4   8    0.63    0.09
   1   4   8    0.62    0.09
  -2  -4  -8    0.40    0.06
  -2  -4  -8    0.56    0.09
   2   4   8    0.40    0.07
   2   4   8    0.53    0.08
   2   4   8    0.58    0.09
  -3  -4  -8    8.60    0.31
  -3  -4  -8    9.02    0.39
   3   4   8    9.19    0.31
  -4  -4  -8   31.46    1.03
  -4  -4  -8   29.16    0.82
   4   4   8   29.13    0.80
   4   4   8   27.53    1.06
  -5  -4  -8    2.37    0.16
   5   4   8    2.28    0.21
   5   4   8    2.33    0.12
   5   4   8    2.69    0.28
  -6  -4  -8   12.52    0.45
   6   4   8   12.96    0.37
   6   4   8   13.58    0.60
  -7  -4  -8    1.96    0.18
  -2   5   8   13.58    0.48
  -2   5   8   13.96    0.51
   1  -5  -8    1.61    0.14
  -1   5   8    1.98    0.18
  -1   5   8    1.54    0.15
   0  -5  -8   24.22    0.86
   0   5   8   24.73    0.78
   0   5   8   24.65    0.73
  -1  -5  -8    0.76    0.08
  -1  -5  -8    0.89    0.13
   1   5   8    0.96    0.11
  -2  -5  -8   10.02    0.33
  -2  -5  -8   10.08    0.43
   2   5   8    9.57    0.34
  -3  -5  -8    2.60    0.15
   3   5   8    2.69    0.15
  -4  -5  -8   13.92    0.46
   4   5   8   13.63    0.60
   4   5   8   14.04    0.43
  -5  -5  -8    0.01    0.04
   5   5   8    0.00    0.04
   5   5   8    0.00    0.02
  -6  -5  -8    5.77    0.27
  -7  -5  -8    0.10    0.06
  -1   6   8    2.09    0.18
   0  -6  -8    0.08    0.06
   0   6   8    0.19    0.08
  -1  -6  -8   14.07    0.43
  -1  -6  -8   14.67    0.58
   1   6   8   13.82    0.47
  -2  -6  -8    4.50    0.20
   2   6   8    4.22    0.21
  -3  -6  -8    0.35    0.07
   3   6   8    0.34    0.07
  -4  -6  -8    3.74    0.20
   4   6   8    3.39    0.26
   4   6   8    3.59    0.16
  -5  -6  -8    0.09    0.05
   5   6   8    0.07    0.06
   5   6   8    0.07    0.03
  -6  -6  -8   -0.04    0.04
  -1  -7  -8    1.93    0.13
   1   7   8    2.07    0.18
  -2  -7  -8    0.10    0.05
   2   7   8    0.05    0.07
  -3  -7  -8    6.51    0.28
   3   7   8    6.46    0.25
  -4  -7  -8    0.32    0.08
   4   7   8    0.17    0.05
  -5  -7  -8    8.53    0.35
  -3  -5   9    3.86    0.17
  -3  -5   9    4.09    0.30
  -2  -5   9    0.15    0.05
  -1  -5   9    1.01    0.11
   0  -5   9    0.25    0.06
   1  -5   9    0.08    0.04
   2  -5   9   14.07    0.62
   2  -5   9   13.13    0.50
   2  -5   9   14.01    0.50
  -3  -4   9    1.26    0.09
  -2  -4   9    8.08    0.29
  -1  -4   9    0.01    0.03
   0  -4   9   16.98    0.55
  -1   4  -9    1.22    0.10
   1  -4   9    1.17    0.12
   2  -4   9    0.67    0.10
   3  -4   9    2.73    0.18
   3  -4   9    2.91    0.18
   3  -4   9    2.71    0.15
  -4  -3   9    0.40    0.06
  -3  -3   9    8.29    0.29
  -2  -3   9   28.67    0.83
  -1  -3   9   18.10    0.56
   0  -3   9    3.25    0.17
  -1   3  -9    8.90    0.35
   1  -3   9    8.67    0.33
  -2   3  -9    7.67    0.34
   2  -3   9    7.73    0.32
  -3   3  -9    7.31    0.34
   3  -3   9    6.90    0.27
   3  -3   9    7.05    0.31
   4  -3   9    0.26    0.07
   4  -3   9    0.36    0.08
   4  -3   9    0.28    0.06
  -4  -2   9   10.18    0.34
  -3  -2   9   15.40    0.48
  -2  -2   9    0.99    0.08
  -1  -2   9   16.46    0.52
   0   2  -9    0.01    0.02
   0  -2   9    0.06    0.03
  -1   2  -9    0.08    0.04
   1  -2   9    0.04    0.03
  -2   2  -9   16.67    0.61
   2  -2   9   16.96    0.55
  -3   2  -9    0.43    0.09
   3  -2   9    0.39    0.07
   3  -2   9    0.54    0.07
  -4   2  -9    4.48    0.27
   4  -2   9    4.48    0.23
   4  -2   9    4.37    0.20
  -5   2  -9   36.57    1.27
   5  -2   9   33.82    0.95
  -4  -1   9    0.93    0.10
  -3  -1   9    1.00    0.09
  -2  -1   9    7.12    0.27
   1   1  -9    6.79    0.23
  -1  -1   9    6.79    0.27
   0   1  -9    0.11    0.04
   0  -1   9    0.11    0.04
  -1   1  -9   15.53    0.54
   1  -1   9   14.92    0.50
  -2   1  -9    2.25    0.16
   2  -1   9    2.41    0.15
   2  -1   9    2.37    0.13
  -3   1  -9    0.79    0.12
   3  -1   9    0.63    0.08
   3  -1   9    0.65    0.09
  -4   1  -9   13.72    0.55
   4  -1   9   13.65    0.49
   4  -1   9   13.47    0.43
  -5   1  -9    0.05    0.04
  -5   1  -9    0.11    0.07
   5  -1   9    0.08    0.04
  -6   1  -9    0.71    0.10
   6  -1   9    0.63    0.08
  -4   0   9   13.33    0.45
  -3   0   9    0.31    0.06
  -2   0   9    1.64    0.12
   1   0  -9   41.06    1.25
  -1   0   9   41.13    1.16
   0   0  -9    1.48    0.11
   0   0   9    1.41    0.11
  -1   0  -9    4.42    0.22
   1   0   9    4.21    0.20
  -2   0  -9   19.90    0.69
  -2   0  -9   19.40    0.55
   2   0   9   19.69    0.62
   2   0   9   19.92    0.57
  -3   0  -9    0.09    0.05
   3   0   9    0.06    0.03
   3   0   9    0.04    0.03
  -4   0  -9   10.69    0.44
  -4   0  -9    9.42    0.29
   4   0   9    9.32    0.33
   4   0   9    9.95    0.38
  -5   0  -9    0.71    0.09
  -5   0  -9    0.90    0.14
   5   0   9    0.64    0.08
  -6   0  -9    0.05    0.06
   6   0   9    0.11    0.04
  -4   1   9    2.29    0.15
  -3   1   9    0.73    0.10
   2  -1  -9   10.20    0.36
  -2   1   9   10.69    0.38
   1  -1  -9    0.47    0.07
  -1   1   9    0.42    0.07
   0  -1  -9   16.79    0.59
   0   1   9   17.03    0.55
  -1  -1  -9    0.09    0.04
   1   1   9    0.30    0.06
   1   1   9    0.24    0.06
  -2  -1  -9   21.12    0.71
   2   1   9   19.55    0.63
   2   1   9   19.19    0.58
  -3  -1  -9   11.37    0.32
  -3  -1  -9   12.07    0.47
   3   1   9   11.56    0.41
   3   1   9   11.32    0.38
  -4  -1  -9    0.53    0.07
  -4  -1  -9    0.69    0.11
   4   1   9    0.55    0.08
  -5  -1  -9    2.60    0.20
  -5  -1  -9    2.39    0.15
   5   1   9    2.51    0.14
  -6  -1  -9    2.09    0.15
   6   1   9    2.02    0.12
  -3   2   9    1.17    0.13
   2  -2  -9   20.38    0.68
  -2   2   9   20.57    0.66
   1  -2  -9    6.04    0.26
  -1   2   9    5.65    0.26
   0  -2  -9    5.01    0.24
   0   2   9    4.94    0.23
  -1  -2  -9   36.53    1.20
   1   2   9   37.66    1.01
   1   2   9   37.50    1.09
  -2  -2  -9    0.40    0.08
   2   2   9    0.42    0.07
   2   2   9    0.32    0.06
  -3  -2  -9    0.04    0.05
  -3  -2  -9    0.09    0.04
   3   2   9    0.08    0.05
   3   2   9    0.05    0.04
   3   2   9    0.16    0.05
  -4  -2  -9    4.60    0.20
  -4  -2  -9    4.97    0.27
   4   2   9    4.81    0.21
  -5  -2  -9   10.94    0.48
  -5  -2  -9   10.50    0.37
   5   2   9   10.43    0.35
  -6  -2  -9    0.33    0.08
   6   2   9    0.32    0.06
  -3   3   9   24.00    0.77
  -2   3   9    0.83    0.11
   1  -3  -9   31.38    1.02
  -1   3   9   30.72    0.94
   0  -3  -9    1.68    0.14
   0   3   9    1.77    0.13
   0   3   9    1.81    0.14
  -1  -3  -9    2.78    0.18
   1   3   9    2.61    0.16
   1   3   9    2.31    0.16
  -2  -3  -9   14.63    0.40
   2   3   9   14.68    0.46
   2   3   9   14.91    0.51
  -3  -3  -9    9.62    0.41
  -3  -3  -9    9.30    0.30
   3   3   9    8.86    0.32
  -4  -3  -9   19.50    0.57
  -4  -3  -9   19.43    0.72
   4   3   9   18.65    0.56
  -5  -3  -9   33.77    0.94
   5   3   9   33.48    0.91
  -6  -3  -9    1.12    0.13
   6   3   9    1.17    0.09
  -2   4   9    0.98    0.13
  -1   4   9    0.24    0.07
  -1   4   9    0.34    0.08
   0  -4  -9    0.07    0.05
   0   4   9    0.10    0.06
   0   4   9    0.09    0.05
  -1  -4  -9   11.26    0.46
   1   4   9   10.97    0.42
   1   4   9   11.13    0.39
  -2  -4  -9    0.03    0.04
  -2  -4  -9    0.00    0.03
   2   4   9    0.15    0.05
  -3  -4  -9    0.52    0.08
   3   4   9    0.60    0.09
  -4  -4  -9    0.38    0.08
   4   4   9    0.45    0.07
  -5  -4  -9    8.27    0.32
   5   4   9    7.85    0.28
  -6  -4  -9    9.14    0.36
   6   4   9    8.77    0.29
  -1   5   9    4.91    0.26
  -1   5   9    4.98    0.26
   0   5   9    0.54    0.10
   0   5   9    0.52    0.10
  -1  -5  -9    1.22    0.15
   1   5   9    1.21    0.14
  -2  -5  -9   30.73    1.08
  -2  -5  -9   31.04    0.84
   2   5   9   32.60    0.89
  -3  -5  -9    0.17    0.07
  -3  -5  -9    0.11    0.05
   3   5   9    0.14    0.06
  -4  -5  -9   10.74    0.38
   4   5   9   11.08    0.37
  -5  -5  -9    1.59    0.15
   5   5   9    2.03    0.12
  -6  -5  -9    2.02    0.18
   6   5   9    1.74    0.09
   1   6   9    0.32    0.09
  -2  -6  -9    6.90    0.36
  -2  -6  -9    6.77    0.26
   2   6   9    6.98    0.29
  -3  -6  -9    2.80    0.17
   3   6   9    3.11    0.18
  -4  -6  -9    0.02    0.04
   4   6   9    0.04    0.05
  -5  -6  -9    1.11    0.13
   5   6   9    1.09    0.08
  -1  -4  10    5.11    0.23
   0  -4  10    3.49    0.19
   1  -4  10    0.08    0.05
   2  -4  10   10.39    0.41
  -2  -3  10    2.72    0.15
  -1  -3  10    4.06    0.20
   0   3 -10   20.24    0.63
   0  -3  10   20.19    0.64
   1  -3  10    7.24    0.30
   2  -3  10    3.40    0.20
   3  -3  10    0.36    0.08
  -3  -2  10    0.30    0.06
  -2  -2  10    3.26    0.17
  -1  -2  10    3.88    0.19
   0   2 -10    2.81    0.14
   0  -2  10    3.04    0.17
  -1   2 -10   13.25    0.47
   1  -2  10   12.35    0.45
   2  -2  10   10.86    0.41
   3  -2  10    0.57    0.08
   3  -2  10    0.68    0.10
   4  -2  10    2.96    0.16
  -3  -1  10    5.22    0.23
  -2  -1  10    3.97    0.20
  -1  -1  10   11.86    0.41
   0   1 -10    0.09    0.03
   0  -1  10    0.03    0.03
  -1   1 -10    0.02    0.04
   1  -1  10    0.06    0.04
  -2   1 -10   10.39    0.42
   2  -1  10   10.45    0.39
  -3   1 -10    0.25    0.07
   3  -1  10    0.13    0.05
   3  -1  10    0.28    0.06
   4  -1  10    1.06    0.11
   5  -1  10    1.26    0.12
  -3   0  10   24.95    0.77
  -2   0  10   12.87    0.45
   1   0 -10    0.68    0.06
  -1   0  10    0.76    0.10
   0   0 -10   15.34    0.53
   0   0  10   15.40    0.52
   1   0  10   19.35    0.63
  -2   0 -10    0.06    0.05
   2   0  10    0.04    0.04
   2   0  10    0.12    0.04
  -3   0 -10    4.43    0.25
   3   0  10    4.26    0.20
   3   0  10    3.98    0.22
  -4   0 -10    8.55    0.40
   4   0  10    8.47    0.31
  -5   0 -10    0.78    0.14
  -5   0 -10    0.69    0.08
   5   0  10    0.61    0.09
  -2   1  10    8.75    0.35
  -1   1  10    1.65    0.13
   0  -1 -10    4.07    0.21
   0   1  10    3.97    0.21
  -1  -1 -10    9.05    0.38
   1   1  10    8.74    0.35
  -2  -1 -10   14.44    0.55
   2   1  10   14.58    0.51
   2   1  10   14.47    0.46
  -3  -1 -10    1.00    0.13
   3   1  10    0.71    0.10
   3   1  10    0.79    0.10
  -4  -1 -10   12.89    0.53
   4   1  10   12.95    0.42
  -5  -1 -10    0.73    0.09
  -5  -1 -10    0.98    0.15
   5   1  10    0.61    0.08
  -2   2  10    0.08    0.05
  -1   2  10    0.23    0.06
   0  -2 -10   21.36    0.74
   0   2  10   21.54    0.69
  -1  -2 -10    0.05    0.04
   1   2  10    0.08    0.05
   1   2  10    0.03    0.04
   2   2  10    4.94    0.24
   2   2  10    4.62    0.22
  -3  -2 -10    5.02    0.28
   3   2  10    5.51    0.23
   3   2  10    5.17    0.25
  -4  -2 -10    0.02    0.04
  -4  -2 -10    0.06    0.06
   4   2  10    0.05    0.04
  -5  -2 -10    2.56    0.21
  -5  -2 -10    2.39    0.15
   5   2  10    2.56    0.15
  -1   3  10   11.05    0.43
   0   3  10    4.77    0.25
  -1  -3 -10   17.25    0.64
   1   3  10   16.58    0.54
   1   3  10   17.08    0.59
  -2  -3 -10    0.91    0.13
   2   3  10    0.84    0.11
   2   3  10    0.93    0.11
  -3  -3 -10    8.42    0.40
   3   3  10    8.75    0.32
  -4  -3 -10    3.92    0.18
  -4  -3 -10    3.79    0.25
   4   3  10    3.83    0.19
  -5  -3 -10    0.75    0.10
   5   3  10    0.67    0.08
   0   4  10   -0.02    0.03
   0   4  10   -0.02    0.06
   1   4  10    9.75    0.40
   1   4  10    9.71    0.37
  -2  -4 -10    1.57    0.18
   2   4  10    1.19    0.12
  -3  -4 -10    6.03    0.22
   3   4  10    5.66    0.25
  -4  -4 -10    3.06    0.17
   4   4  10    3.12    0.17
  -5  -4 -10    0.09    0.06
   5   4  10    0.04    0.04
   1   5  10    4.16    0.23
   2   5  10    0.30    0.08
  -3  -5 -10    2.27    0.14
  -3  -5 -10    2.64    0.21
   3   5  10    2.40    0.16
  -4  -5 -10    4.76    0.23
   4   5  10    4.76    0.22
   0  -2  11    9.31    0.36
   1  -2  11    0.15    0.05
   2  -2  11    2.35    0.17
  -1  -1  11    2.94    0.18
   0  -1  11    1.50    0.13
   1  -1  11    9.30    0.37
   2  -1  11    4.30    0.23
   3  -1  11    6.63    0.27
   3  -1  11    7.00    0.32
  -1   0  11   21.27    0.69
   0   0  11    9.58    0.38
   1   0  11   12.22    0.45
   2   0  11    2.00    0.15
   3   0  11   18.09    0.61
   3   0  11   17.47    0.55
   4   0  11    2.42    0.15
  -1   1  11    4.13    0.23
   0   1  11    9.07    0.37
   1   1  11    3.82    0.21
   2   1  11    0.12    0.05
   2   1  11    0.04    0.04
   3   1  11    8.11    0.35
   3   1  11    7.94    0.31
   4   1  11    0.50    0.08
   0   2  11    1.79    0.15
   1   2  11    0.00    0.03
   2   2  11    4.64    0.25
   2   2  11    4.71    0.23
   3   2  11    1.90    0.14
   4   2  11    4.45    0.22
   1   3  11    0.29    0.08
   1   3  11    0.41    0.09
   2   3  11    9.21    0.36
   2   3  11    9.90    0.41
   3   3  11   11.09    0.40
   0   0   0    0.00    0.00
;
_shelx_hkl_checksum     93716
_shelx_res_checksum     76117
_iucr_refine_instructions_details
;
    Fluroxypyr.res created by SHELXL-2014/7
TITL Fluroxypyr in P-1
CELL 0.71073 7.1116 7.6131 8.9414 86.927 80.354 72.587
ZERR 2.00 0.0009 0.0009 0.0011 0.006 0.006 0.005
LATT 1
SFAC C  H  N  O  F  Cl
UNIT 14  10  4  6  2  4
SIZE 0.040 0.220 0.230
TEMP -100.000
L.S. 4
ACTA
BOND $H
FMAP 2
PLAN 10
CONF
EQIV $1 -x+1, -y+1, -z+1
HTAB O3 O2_$1
EQIV $2 x, y+1, z
HTAB N2 F1_$2
EQIV $3 -x+1, -y+2, -z
HTAB N2 O2_$3
MPLA 6 N1 C1 > C5
MPLA 3 C7 O2 O3
WGHT    0.037100    0.206200
FVAR       0.29253
CL1   6    0.437014    0.907599   -0.321381    11.00000    0.03451    0.03507 =
         0.01671   -0.00224    0.00124   -0.00767
CL2   6    0.090181    1.291954    0.193941    11.00000    0.03586    0.01784 =
         0.02395   -0.00355   -0.00232   -0.00397
F1    5    0.378515    0.603901   -0.121630    11.00000    0.03721    0.01817 =
         0.03180   -0.00760   -0.00354   -0.00480
O1    4    0.083330    0.930755    0.310612    11.00000    0.02704    0.02136 =
         0.01767    0.00578    0.00083   -0.00443
O2    4    0.419521    0.684930    0.394552    11.00000    0.02445    0.02409 =
         0.02076    0.00596   -0.00484   -0.01008
O3    4    0.241927    0.500963    0.503735    11.00000    0.02430    0.02317 =
         0.03546    0.01303   -0.00514   -0.00814
AFIX 147
H3    2    0.351511    0.440793    0.529528    11.00000   -1.50000
AFIX   0
N1    3    0.232956    0.763200    0.091691    11.00000    0.02093    0.01689 =
         0.02325    0.00353   -0.00554   -0.00584
N2    3    0.286529    1.245805   -0.129764    11.00000    0.03185    0.01996 =
         0.02160    0.00550   -0.00127   -0.01029
AFIX  93
H2A   2    0.241413    1.351522   -0.081344    11.00000   -1.20000
H2B   2    0.342865    1.241719   -0.225479    11.00000   -1.20000
AFIX   0
C1    1    0.313252    0.767089   -0.051184    11.00000    0.01953    0.01668 =
         0.02422   -0.00253   -0.00584   -0.00353
C2    1    0.335562    0.919256   -0.132440    11.00000    0.01899    0.02265 =
         0.01576   -0.00019   -0.00247   -0.00596
C3    1    0.269311    1.089830   -0.057182    11.00000    0.01701    0.01892 =
         0.01829    0.00365   -0.00528   -0.00648
C4    1    0.181146    1.088263    0.094804    11.00000    0.01861    0.01548 =
         0.01805    0.00021   -0.00353   -0.00384
C5    1    0.167931    0.923524    0.163307    11.00000    0.01499    0.02002 =
         0.01734    0.00326   -0.00373   -0.00357
C6    1    0.068306    0.762427    0.381597    11.00000    0.02357    0.02575 =
         0.02182    0.00901   -0.00136   -0.00806
AFIX  23
H6A   2    0.024817    0.691733    0.311405    11.00000   -1.20000
H6B   2   -0.034491    0.789957    0.473582    11.00000   -1.20000
AFIX   0
C7    1    0.263400    0.646802    0.425179    11.00000    0.02520    0.02017 =
         0.01319    0.00074   -0.00048   -0.00726
HKLF 4 1 1 0 0 0 1 0 0 0 1
REM  Fluroxypyr in P-1
REM R1 =  0.0281 for    1972 Fo > 4sig(Fo)  and  0.0296 for all    2092 data
REM    137 parameters refined using      0 restraints
END
WGHT      0.0371      0.2062
REM Highest difference peak  0.290,  deepest hole -0.376,  1-sigma level  0.075
Q1    1   0.4103  1.2330 -0.1997  11.00000  0.05    0.29
Q2    1   0.2884  0.8505 -0.0971  11.00000  0.05    0.29
Q3    1   0.2111  1.0067  0.1336  11.00000  0.05    0.28
Q4    1   0.3070  1.0032 -0.0950  11.00000  0.05    0.26
Q5    1   0.3039  1.3227 -0.0647  11.00000  0.05    0.25
Q6    1   0.1670  0.6990  0.4001  11.00000  0.05    0.24
Q7    1   0.3012  1.1666 -0.0877  11.00000  0.05    0.20
Q8    1   0.1359  1.2456 -0.1741  11.00000  0.05    0.20
Q9    1   0.1774  0.8520  0.1194  11.00000  0.05    0.19
Q10   1   0.2557  1.0834  0.0297  11.00000  0.05    0.18
;
data_New_Global_Publ_Block
_journal_date_recd_electronic     2016-11-17
_journal_date_accepted     2016-11-19
_journal_name_full     'Acta Crystallographica, Section E'
_journal_year     2016
_journal_volume     72
_journal_issue     12
_journal_page_first     1836
_journal_page_last     1838
_journal_paper_category     GO
_journal_paper_doi     10.1107/S2056989016018533
_journal_coeditor_code     SJ5515
loop_
    _publ_contact_author_name
    _publ_contact_author_address
    _publ_contact_author_email
    'Choi, Myong Yong'
;
Department of Chemistry and Research Institute of Natural Sciences,
Gyeongsang National University, Jinju 52828, Republic of Korea
;
;
mychoi@gnu.ac.kr
;
    'Kim, Tae Ho'
;
Department of Chemistry and Research Institute of Natural Sciences,
Gyeongsang National University, Jinju 52828, Republic of Korea
;
;
thkim@gnu.ac.kr
;
_publ_contact_author_fax     '+82-55-772-2789'
_publ_contact_author_phone     '+82-55-772-2789'
_publ_section_title
;
Crystal structure of fluroxypyr
;
_publ_section_title_footnote     .
loop_
    _publ_author_name
    _publ_author_footnote
    _publ_author_address
    'Park, Hyunjin' .
;
Department of Chemistry (BK21 plus) and Research Institute of Natural Sciences,
Gyeongsang National University, Jinju 52828,
Republic of Korea
;
    'Choi, Myong Yong' .
;
Department of Chemistry (BK21 plus) and Research Institute of Natural Sciences,
Gyeongsang National University, Jinju 52828,
Republic of Korea
;
    'Kwon, Eunjin' .
;
Department of Chemistry (BK21 plus) and Research Institute of Natural Sciences,
Gyeongsang National University, Jinju 52828,
Republic of Korea
;
    'Kim, Tae Ho' .
;
Department of Chemistry (BK21 plus) and Research Institute of Natural Sciences,
Gyeongsang National University, Jinju 52828,
Republic of Korea
;
_publ_section_synopsis
;
The title compound {systematic name:
2-[(4-amino-3,5-dichloro-6-fluoropyridin-2-yl)oxy]acetic acid},
C~7~H~5~Cl~2~FN~2~O~3~, is a pyridine herbicide. In the crystal,  N---H...O,
O---H...O and N---H...F hydrogen bonds and weak \p--\p interactions connect
chains of molecules into a three-dimensional network.
;
