# Supplementary material for: Crystal structure of fluroxypyr
Source: Acta Crystallogr E Crystallogr Commun. 2016 Nov 25;72(Pt 12):1836–8. doi: 10.1107/S2056989016018533 (PMC5137622; doi:10.1107/S2056989016018533)
Supplement: Supplementary file 2 [file e-72-01836-Isup2.hkl]

#
# h,k,l, Fc-squared, Fo-squared, sigma(Fo-squared), status flag
#
data_I
_shelx_title ' JK711 in P-1'
_shelx_refln_list_code          4
_shelx_F_calc_maximum      114.12
_exptl_crystal_F_000       256.00
_reflns_d_resolution_high  0.7695

loop_
 _space_group_symop_operation_xyz
 'x, y, z'
 '-x, -y, -z'

_cell_length_a     7.1116
_cell_length_b     7.6131
_cell_length_c     8.9414
_cell_angle_alpha  86.927
_cell_angle_beta   80.354
_cell_angle_gamma  72.587

_shelx_F_squared_multiplier     1.000

loop_
 _refln_index_h
 _refln_index_k
 _refln_index_l
 _refln_F_squared_calc
 _refln_F_squared_meas
 _refln_F_squared_sigma
 _refln_observed_status
   1   0   0         40.26         49.96         0.49 o
   2   0   0        374.81        416.02         4.37 o
   3   0   0         29.96         25.79         0.43 o
   4   0   0         43.67         44.79         0.71 o
   5   0   0         44.46         40.75         0.78 o
   6   0   0        646.73        654.48        11.81 o
   7   0   0          1.09          1.58         0.41 o
   8   0   0         70.26         78.30         3.39 o
  -8   1   0        140.05        143.04         5.26 o
  -7   1   0          2.52          3.06         0.56 o
  -6   1   0          1.51          0.82         0.30 o
  -5   1   0         51.37         47.68         1.02 o
  -4   1   0        223.69        203.24         2.26 o
  -3   1   0        447.41        446.02         4.19 o
  -2   1   0       2492.00       2252.88        18.24 o
  -1   1   0        541.33        564.34         4.27 o
   0   1   0        857.31        774.32         6.19 o
   1   1   0        537.56        553.47        10.81 o
   2   1   0        836.02        868.02        12.03 o
   3   1   0         11.52          8.20         0.23 o
   4   1   0        571.04        565.92         5.36 o
   5   1   0         22.94         22.17         0.84 o
   6   1   0         88.53         91.80         2.51 o
   7   1   0        110.92        112.43         2.93 o
   8   1   0         83.32         87.07         2.47 o
  -7   2   0          2.44          1.64         0.50 o
  -6   2   0        197.88        195.46         4.17 o
  -5   2   0         56.51         55.93         1.33 o
  -4   2   0          0.46          0.58         0.07 o
  -3   2   0       1090.18       1088.11         8.88 o
  -2   2   0        414.18        442.18         3.68 o
  -1   2   0        403.90        377.29         3.00 o
   0   2   0        562.75        576.33         5.19 o
   1   2   0        379.45        384.07         4.25 o
   2   2   0        227.51        222.15         2.38 o
   3   2   0        262.28        276.63         3.65 o
   4   2   0         30.79         38.03         0.55 o
   5   2   0        491.33        458.75         6.82 o
   6   2   0          0.01          0.09         0.09 o
   7   2   0         89.36         88.50         5.55 o
   8   2   0         46.10         48.26         2.45 o
   9   2   0         24.81         22.32         1.75 o
  -7   3   0          0.16         -0.16         0.39 o
  -6   3   0          0.02          0.71         0.31 o
  -5   3   0         46.29         44.94         1.23 o
  -4   3   0        158.90        162.36         2.05 o
  -3   3   0       1003.20       1037.49         9.07 o
  -2   3   0        411.15        416.64         3.54 o
  -1   3   0        157.21        154.90         1.37 o
   0   3   0        369.50        406.09         3.30 o
   1   3   0        745.70        721.17         7.02 o
   2   3   0         59.78         58.55         0.68 o
   3   3   0       2017.86       1986.24        43.09 o
   4   3   0        246.02        267.03         3.41 o
   5   3   0          9.51          9.22         0.52 o
   6   3   0        241.45        243.41         5.88 o
   7   3   0          3.71          4.58         0.60 o
   8   3   0         21.59         21.50         1.52 o
   9   3   0         16.52         17.76         1.52 o
  -6   4   0          0.64          0.04         0.51 o
  -5   4   0        160.41        150.19         2.27 o
  -4   4   0        338.26        335.10         4.13 o
  -3   4   0          6.17          9.03         0.37 o
  -2   4   0         48.87         48.85         0.68 o
  -1   4   0        550.20        576.14         4.80 o
   0   4   0          8.72         10.47         0.20 o
   1   4   0        655.09        655.91         6.44 o
   2   4   0       1191.17       1175.92        12.21 o
   3   4   0        251.56        280.13         2.84 o
   4   4   0         46.84         53.55         0.89 o
   5   4   0         90.59        104.30         2.07 o
   6   4   0        103.20        104.53         2.41 o
   7   4   0          2.86          3.32         0.64 o
   8   4   0         30.97         29.80         1.87 o
   9   4   0          2.61          2.10         0.70 o
  -6   5   0         45.00         39.03         2.34 o
  -5   5   0         18.95         20.62         1.09 o
  -4   5   0          8.27          9.39         0.81 o
  -3   5   0         51.63         54.98         0.98 o
  -2   5   0        106.52        104.20         1.29 o
  -1   5   0         46.00         48.39         0.69 o
   0   5   0       1631.31       1597.00        13.81 o
   1   5   0         14.04         20.19         0.42 o
   2   5   0          3.97          1.98         0.16 o
   3   5   0        463.76        476.69         6.36 o
   4   5   0          6.70          9.75         0.44 o
   5   5   0         14.18         12.90         0.66 o
   6   5   0        381.90        390.31        10.46 o
   7   5   0          0.02          0.12         0.23 o
   8   5   0          3.91          4.32         0.82 o
  -5   6   0          0.27          0.29         0.29 o
  -4   6   0         54.78         57.86         1.52 o
  -3   6   0         47.40         44.98         1.15 o
  -2   6   0        131.70        135.05         2.34 o
  -1   6   0        100.05         99.15         1.49 o
   0   6   0        952.30        918.45        10.10 o
   1   6   0        419.84        416.83         5.37 o
   2   6   0        248.91        236.82         4.05 o
   3   6   0         30.11         30.38         1.00 o
   4   6   0        506.23        514.20         7.69 o
   5   6   0          9.73         11.48         0.93 o
   6   6   0          0.02          0.43         0.28 o
   7   6   0         53.07         52.47         2.57 o
   8   6   0         12.83         10.75         1.29 o
  -4   7   0         44.43         46.69         1.60 o
  -3   7   0         77.96         81.86         2.23 o
  -2   7   0         68.32         66.44         1.78 o
  -1   7   0        153.30        155.25         2.39 o
   0   7   0        218.23        220.66         3.67 o
   1   7   0         10.52         11.28         0.52 o
   2   7   0        286.36        286.28         7.43 o
   3   7   0        131.75        134.03         2.96 o
   4   7   0        115.94        118.66         2.59 o
   5   7   0         36.70         35.67         1.57 o
   6   7   0         14.59         13.20         1.23 o
   7   7   0         23.41         25.48         1.75 o
   8   7   0         81.73         75.26         3.51 o
  -2   8   0         16.02         16.24         0.86 o
  -1   8   0         10.68         10.09         0.86 o
   0   8   0          3.19          3.39         0.40 o
   1   8   0        182.21        180.01         3.20 o
   2   8   0        239.17        234.11         4.83 o
   3   8   0         54.54         55.68         1.69 o
   4   8   0         55.74         59.15         1.69 o
   5   8   0         60.32         59.29         2.36 o
   6   8   0         30.70         31.37         1.63 o
   7   8   0          0.01          0.12         0.47 o
  -1   9   0         77.83         76.89         3.04 o
   0   9   0          6.53          6.52         0.81 o
   1   9   0         21.43         22.28         1.09 o
   2   9   0         86.53         86.04         3.16 o
   3   9   0         27.16         28.68         1.68 o
   4   9   0        202.37        207.29         5.84 o
   5   9   0         27.15         31.17         2.69 o
   6   9   0         15.43         15.31         1.87 o
  -5  -9   1         11.77         13.57         1.29 o
  -4  -9   1          0.06          0.23         0.39 o
  -3  -9   1         12.90         17.39         1.46 o
  -2  -9   1        164.74        161.41         4.74 o
  -1  -9   1          0.95          1.64         0.58 o
   0  -9   1        120.19        124.64         2.91 o
   1  -9   1          0.17          0.41         0.88 o
  -7  -8   1          7.01          5.77         0.78 o
  -6  -8   1         18.49         16.80         1.32 o
  -5  -8   1          0.92          0.68         0.39 o
  -4  -8   1        153.29        152.61         4.50 o
  -3  -8   1          8.07          8.84         0.84 o
  -2  -8   1         66.77         72.27         2.38 o
  -1  -8   1         15.90         16.24         1.38 o
   0  -8   1         45.48         47.67         1.31 o
   1  -8   1         74.01         75.37         1.79 o
   2  -8   1         45.97         44.68         1.73 o
  -7  -7   1         28.91         27.42         1.40 o
  -6  -7   1        369.06        364.53        10.87 o
  -5  -7   1         14.27         14.04         0.99 o
  -4  -7   1         99.33         92.28         2.81 o
  -3  -7   1         63.72         64.67         1.65 o
  -2  -7   1          0.23          0.59         0.25 o
  -1  -7   1        294.83        281.77         5.43 o
   0  -7   1          0.97          1.29         0.19 o
   1  -7   1        176.99        181.98         3.19 o
   2  -7   1          1.83          1.61         0.28 o
   3  -7   1         52.52         53.20         1.50 o
   4  -7   1          0.00          0.98         0.41 o
  -8  -6   1          0.11         -0.23         0.35 o
  -7  -6   1          0.90          0.93         0.47 o
  -6  -6   1          3.01          2.88         0.64 o
  -5  -6   1        179.85        180.97         5.26 o
  -4  -6   1        107.03        110.55         2.95 o
  -3  -6   1        179.98        174.57         2.86 o
  -2  -6   1         86.83         84.82         1.66 o
  -1  -6   1         12.17         13.30         0.81 o
   0  -6   1       1268.86       1255.68        15.28 o
   1  -6   1        434.99        430.53         4.78 o
   2  -6   1       1075.24       1045.11        12.04 o
   3  -6   1         51.84         53.49         1.29 o
   4  -6   1          2.09          4.18         0.56 o
   5  -6   1          7.24          7.63         0.82 o
  -8  -5   1          4.55          4.56         0.82 o
  -7  -5   1        119.46        116.86         4.09 o
  -6  -5   1        120.96        125.01         9.06 o
  -5  -5   1        274.43        262.72         5.03 o
  -4  -5   1        242.42        238.37         5.32 o
  -3  -5   1        319.56        319.60         5.88 o
  -2  -5   1        384.23        403.32         4.52 o
  -1  -5   1        945.74        980.69        11.50 o
   0  -5   1         40.07         43.69         0.72 o
   1  -5   1        312.38        304.05         3.24 o
   2  -5   1        675.32        668.36         6.81 o
   3  -5   1        297.32        303.36         3.62 o
   4  -5   1        116.18        108.65         2.11 o
   5  -5   1          5.87          5.64         0.52 o
   6  -5   1          0.86          1.64         0.82 o
  -8  -4   1        172.89        173.65         5.73 o
  -7  -4   1         22.89         21.01         1.10 o
  -6  -4   1          6.77          8.58         0.59 o
  -5  -4   1        237.28        238.69         3.69 o
  -4  -4   1          3.06          5.15         0.38 o
  -3  -4   1         62.56         75.78         1.40 o
  -2  -4   1        113.50        116.00         1.31 o
  -1  -4   1        229.89        262.18         2.95 o
   0  -4   1        125.70        108.59         1.29 o
   1  -4   1         54.04         57.85         0.68 o
   2  -4   1         49.95         51.36         0.69 o
   3  -4   1        114.92        112.83         1.29 o
   4  -4   1          0.38          0.66         0.18 o
   5  -4   1         67.02         66.16         1.25 o
   6  -4   1         67.75         68.46         3.10 o
  -8  -3   1         19.49         21.39         1.52 o
  -7  -3   1         10.04          8.81         0.84 o
  -6  -3   1          1.77          2.60         0.82 o
  -5  -3   1        143.59        135.42         1.94 o
  -4  -3   1        379.39        371.43         5.06 o
  -3  -3   1       1295.55       1314.90        55.24 o
  -2  -3   1         19.10         12.72         0.33 o
  -1  -3   1        756.37        760.51         9.58 o
   0  -3   1        498.54        516.89         4.27 o
   1  -3   1       1449.15       1416.09        12.43 o
   2  -3   1         50.64         52.28         0.62 o
   3  -3   1        473.28        492.92         4.46 o
   4  -3   1         53.82         50.31         0.87 o
   5  -3   1        199.22        215.35         2.81 o
   6  -3   1          0.25          0.19         0.27 o
   7  -3   1         20.10         18.91         1.20 o
  -8  -2   1          7.38          5.84         0.93 o
  -7  -2   1        289.96        279.16         6.81 o
  -6  -2   1         38.57         40.58         1.49 o
  -5  -2   1         33.91         39.60         0.86 o
  -4  -2   1         31.61         25.12         0.44 o
  -3  -2   1       1394.86       1361.05        21.90 o
  -2  -2   1        912.70        935.94        16.47 o
  -1  -2   1       3154.16       2814.95        29.43 o
   0  -2   1        481.36        480.83         4.45 o
   1  -2   1        589.60        572.83         5.48 o
   2  -2   1        317.10        351.54         2.86 o
   3  -2   1        515.10        513.71         4.65 o
   4  -2   1         23.81         24.05         0.47 o
   5  -2   1        649.36        645.89         7.43 o
   6  -2   1         51.66         55.64         1.55 o
   7  -2   1         17.78         20.29         1.17 o
   8  -2   1         87.00         90.21         3.97 o
  -8  -1   1          4.24          3.62         0.70 o
  -7  -1   1          1.98          2.69         0.58 o
  -6  -1   1        223.86        235.03         3.84 o
  -5  -1   1        897.27        910.63        13.56 o
  -4  -1   1         17.88         18.50         0.32 o
  -3  -1   1        801.45        840.22        10.10 o
  -2  -1   1          1.98          3.56         0.17 o
  -1  -1   1        124.84        127.28         3.39 o
   0  -1   1       1169.93       1099.69        13.64 o
   1  -1   1        301.72        318.29         3.04 o
   2  -1   1        894.40       1027.00         9.43 o
   3  -1   1        216.51        221.42         1.83 o
   4  -1   1         50.84         48.46         0.60 o
   5  -1   1        359.57        349.02         4.77 o
   6  -1   1        217.66        210.07         3.61 o
   7  -1   1         21.23         21.19         1.18 o
   8  -1   1          0.67          0.35         0.47 o
  -8   0   1         16.29         16.48         1.64 o
  -7   0   1        105.85        103.17         4.03 o
  -6   0   1        334.83        310.88         5.98 o
  -5   0   1         18.98         21.89         0.69 o
  -4   0   1         54.16         45.47         0.69 o
  -3   0   1        508.66        518.26         4.98 o
  -2   0   1       1749.97       1595.82        18.13 o
  -1   0   1        284.75        322.90         3.60 o
   0   0   1        400.81        407.25         6.02 o
   1   0   1         17.04         13.50         0.28 o
   2   0   1      13023.06      11140.85       124.82 o
   3   0   1         22.99         19.24         0.28 o
   4   0   1        538.71        510.23         5.31 o
   5   0   1         78.73         79.33         1.19 o
   6   0   1         49.48         50.89         1.56 o
   7   0   1         14.22         14.11         1.01 o
   8   0   1         21.96         25.94         1.87 o
  -8   1   1         60.94         65.44         3.04 o
  -7   1   1          0.08          0.12         0.35 o
  -6   1   1         64.30         59.65         1.73 o
  -5   1   1         35.02         37.92         1.23 o
  -4   1   1       1054.08       1068.20        11.43 o
  -3   1   1         66.08         60.98         0.74 o
  -2   1   1        505.36        492.30         4.75 o
  -1   1   1        337.05        331.62         2.78 o
   0   1   1        222.12        226.07         1.96 o
   1   1   1         15.52         19.70         0.30 o
   2   1   1      10239.37       8374.03       102.12 o
   3   1   1         54.57         87.98         1.06 o
   4   1   1        709.01        743.43         7.67 o
   5   1   1         14.72         15.55         0.40 o
   6   1   1          1.99          1.97         0.32 o
   7   1   1         67.50         71.03         2.17 o
   8   1   1          0.19          0.05         0.28 o
   9   1   1         18.22         20.10         1.75 o
  -7   2   1          1.67          2.57         0.70 o
  -6   2   1         26.90         30.19         1.35 o
  -5   2   1         95.78         90.26         1.82 o
  -4   2   1        498.65        499.46         5.49 o
  -3   2   1        118.92        121.23         1.24 o
  -2   2   1         18.28         32.60         0.40 o
  -1   2   1        565.08        545.62         4.46 o
   0   2   1        486.93        519.71         5.12 o
   1   2   1       2459.34       2221.06        23.52 o
   2   2   1        694.38        662.66        10.45 o
   3   2   1        453.05        448.45         5.03 o
   4   2   1        307.32        315.27         3.64 o
   5   2   1         57.58         55.74         0.98 o
   6   2   1         23.01         22.83         0.73 o
   7   2   1        242.41        242.19         4.89 o
   8   2   1         10.19         10.17         1.29 o
   9   2   1        135.01        128.08         5.02 o
  -7   3   1         95.82        110.90         4.44 o
  -6   3   1         83.25         80.57         2.01 o
  -5   3   1          0.22          0.63         0.26 o
  -4   3   1         77.24         82.13         1.24 o
  -3   3   1         13.55         20.47         0.42 o
  -2   3   1         70.09         81.91         0.92 o
  -1   3   1       4114.75       3710.92        31.95 o
   0   3   1        181.74        199.32         1.69 o
   1   3   1       1168.40       1155.11        10.28 o
   2   3   1        192.43        205.99         2.24 o
   3   3   1         86.18         69.81         0.97 o
   4   3   1          0.12          1.03         0.08 o
   5   3   1       1375.92       1435.46        21.21 o
   6   3   1         68.61         75.55         2.53 o
   7   3   1         95.13         92.30         2.19 o
   8   3   1         45.75         48.96         2.57 o
   9   3   1          1.29          1.05         0.58 o
  -6   4   1          0.81          0.80         0.48 o
  -5   4   1        152.53        144.72         3.04 o
  -4   4   1          1.17          1.58         0.21 o
  -3   4   1        734.06        697.11         7.48 o
  -2   4   1        149.09        152.09         1.67 o
  -1   4   1        381.05        424.42         3.91 o
   0   4   1        109.26        106.09         1.04 o
   1   4   1       1108.47       1172.20         9.88 o
   2   4   1          1.38          1.68         0.14 o
   3   4   1        873.70        865.70         8.70 o
   4   4   1        185.52        182.18         2.10 o
   5   4   1        387.90        389.70         5.58 o
   6   4   1         20.12         21.75         0.59 o
   7   4   1        265.28        260.77         6.54 o
   8   4   1         23.58         28.05         1.87 o
   9   4   1          1.39          0.82         0.58 o
  -6   5   1         43.58         41.60         2.34 o
  -5   5   1        109.56        114.57         5.61 o
  -4   5   1         22.42         24.19         0.75 o
  -3   5   1          0.41          0.63         0.16 o
  -2   5   1        163.75        158.40         2.04 o
  -1   5   1        493.49        502.63         4.93 o
   0   5   1        131.50        144.75         1.47 o
   1   5   1         20.29         21.85         0.57 o
   2   5   1        133.17        129.76         1.81 o
   3   5   1         49.25         49.89         0.91 o
   4   5   1        156.44        144.61         2.28 o
   5   5   1          1.87          3.01         0.47 o
   6   5   1          6.54          8.30         1.05 o
   7   5   1         32.89         30.85         1.87 o
   8   5   1          0.09          0.35         0.35 o
  -5   6   1         16.98         18.11         1.64 o
  -4   6   1         69.61         69.34         1.69 o
  -3   6   1         65.36         62.03         1.54 o
  -2   6   1         35.06         35.31         0.99 o
  -1   6   1        189.23        184.22         2.45 o
   0   6   1         14.40         13.88         0.45 o
   1   6   1        422.91        414.62         5.41 o
   2   6   1       2348.11       2309.46        31.20 o
   3   6   1         71.74         76.46         1.92 o
   4   6   1         57.58         57.09         1.55 o
   5   6   1        305.23        312.04         5.53 o
   6   6   1          2.90          4.67         0.82 o
   7   6   1         43.73         44.64         2.45 o
   8   6   1         84.06         85.89         3.86 o
  -4   7   1          4.10          3.81         0.58 o
  -3   7   1         70.38         72.92         2.06 o
  -2   7   1         22.52         21.38         0.99 o
  -1   7   1          5.48          6.60         0.51 o
   0   7   1         71.45         70.69         1.42 o
   1   7   1        233.81        234.36         4.33 o
   2   7   1        350.12        333.56         5.15 o
   3   7   1        241.84        238.47         4.79 o
   4   7   1         62.78         63.27         1.78 o
   5   7   1         27.14         25.88         2.28 o
   6   7   1         65.38         55.98         2.80 o
   7   7   1         40.83         33.30         2.22 o
   8   7   1         34.24         33.66         2.34 o
  -2   8   1          1.20          1.13         0.42 o
  -1   8   1        535.49        537.06         8.60 o
   0   8   1         37.59         36.19         1.23 o
   1   8   1         70.11         69.86         1.85 o
   2   8   1          4.47          5.37         0.72 o
   3   8   1         82.29         85.50         2.68 o
   4   8   1          0.14          0.12         0.21 o
   5   8   1        162.88        159.09         4.38 o
   6   8   1         11.15         11.10         1.52 o
   7   8   1         27.61         28.16         2.10 o
  -1   9   1         15.33         19.87         1.52 o
   0   9   1         94.70         99.21         3.62 o
   1   9   1         34.18         34.77         1.47 o
   2   9   1          4.83          2.92         1.05 o
   3   9   1         93.68         95.71         4.56 o
   4   9   1         18.72         15.43         1.99 o
   5   9   1          2.64          4.21         1.05 o
   6   9   1         79.67         86.12         4.21 o
  -5  -9   2          6.83          7.84         1.04 o
  -4  -9   2         65.62         62.72         2.47 o
  -3  -9   2         28.32         31.50         1.08 o
  -2  -9   2         30.49         33.80         1.99 o
  -1  -9   2         31.63         35.49         1.88 o
   0  -9   2          0.01          0.08         0.37 o
  -6  -8   2        145.63        136.78         3.87 o
  -5  -8   2          4.43          3.01         0.76 o
  -4  -8   2         51.13         55.39         2.63 o
  -3  -8   2         39.89         34.28         1.02 o
  -2  -8   2         10.77         11.28         0.61 o
  -1  -8   2         12.78         13.73         0.89 o
   0  -8   2        345.78        350.16         6.79 o
   1  -8   2          1.86          0.84         0.27 o
   2  -8   2          0.40          0.98         0.47 o
  -7  -7   2         28.70         25.59         1.64 o
  -6  -7   2         68.19         61.28         2.10 o
  -5  -7   2        126.08        119.08         3.25 o
  -4  -7   2        286.38        255.66         6.01 o
  -3  -7   2          7.03          6.14         0.69 o
  -2  -7   2        172.42        177.60         3.85 o
  -1  -7   2         21.51         21.57         0.97 o
   0  -7   2          4.02          3.38         0.44 o
   1  -7   2        271.56        268.41         4.36 o
   2  -7   2          2.92          3.25         0.32 o
   3  -7   2        124.76        133.47         2.69 o
   4  -7   2         70.70         76.33         2.14 o
  -8  -6   2          0.12          0.23         0.35 o
  -7  -6   2         17.63         17.41         1.17 o
  -6  -6   2         14.52         12.32         0.82 o
  -5  -6   2          1.53          1.81         0.31 o
  -4  -6   2        402.67        381.94         8.17 o
  -3  -6   2        148.06        140.32         5.61 o
  -2  -6   2        107.30         98.84         1.62 o
  -1  -6   2        158.67        163.46         3.31 o
   0  -6   2         63.84         66.56         1.13 o
   1  -6   2         79.37         78.24         1.55 o
   2  -6   2        207.54        209.09         2.81 o
   3  -6   2        114.10        114.74         2.17 o
   4  -6   2        103.60         99.42         2.44 o
   5  -6   2         42.69         40.99         1.43 o
  -8  -5   2        118.65        120.13         4.21 o
  -7  -5   2        113.41        119.90         3.97 o
  -6  -5   2          0.90          1.44         0.35 o
  -5  -5   2        250.22        236.97         5.17 o
  -4  -5   2        156.07        153.78         2.72 o
  -3  -5   2        314.72        313.39         4.76 o
  -2  -5   2        557.23        569.80         7.65 o
  -1  -5   2         20.77         25.45         1.01 o
   0  -5   2         76.96         73.93         1.02 o
   1  -5   2        646.28        651.64         6.55 o
   2  -5   2        677.48        666.03         6.78 o
   3  -5   2        234.36        233.68         2.90 o
   4  -5   2        464.86        452.28         6.20 o
   5  -5   2         68.17         62.67         1.60 o
   6  -5   2          3.99          5.87         0.86 o
  -8  -4   2         67.95         72.34         2.92 o
  -7  -4   2        389.55        399.16         9.19 o
  -6  -4   2          5.02          7.50         0.46 o
  -5  -4   2         37.00         40.12         1.99 o
  -4  -4   2        192.32        188.50         4.18 o
  -3  -4   2          0.43          0.90         0.24 o
  -2  -4   2         19.84         14.73         0.37 o
  -1  -4   2         16.28          9.85         0.22 o
   0  -4   2        387.24        416.18         4.04 o
   1  -4   2         25.60         30.91         0.44 o
   2  -4   2        107.37        104.51         1.18 o
   3  -4   2          0.37          0.37         0.10 o
   4  -4   2        103.53        111.49         1.74 o
   5  -4   2          0.55          0.64         0.21 o
   6  -4   2         74.03         68.82         1.64 o
  -8  -3   2         23.42         25.12         1.52 o
  -7  -3   2          0.52          0.76         0.30 o
  -6  -3   2        348.51        331.23         7.61 o
  -5  -3   2         21.69         20.33         0.48 o
  -4  -3   2        138.93        136.28         3.76 o
  -3  -3   2          9.66         11.91         0.61 o
  -2  -3   2         73.89         83.77         1.80 o
  -1  -3   2       3190.05       3072.65        35.90 o
   0  -3   2        432.41        410.62         3.64 o
   1  -3   2        352.16        366.68         2.99 o
   2  -3   2        893.26        865.91         7.27 o
   3  -3   2        562.27        559.45         5.05 o
   4  -3   2         34.78         36.14         0.66 o
   5  -3   2        327.50        310.06         3.88 o
   6  -3   2         50.19         46.62         1.06 o
   7  -3   2          6.32          4.73         0.70 o
  -8  -2   2        145.76        145.49         4.91 o
  -7  -2   2         14.19         14.72         1.05 o
  -6  -2   2         72.04         68.17         2.09 o
  -5  -2   2        385.41        413.36         6.94 o
  -4  -2   2          5.33          5.85         0.82 o
  -3  -2   2        286.88        277.53         5.67 o
  -2  -2   2       1400.67       1372.87        38.80 o
  -1  -2   2        558.41        602.27        11.58 o
   0  -2   2       1300.99       1214.18        16.51 o
   1  -2   2       3602.94       3175.86        25.13 o
   2  -2   2         31.68         35.18         0.44 o
   3  -2   2        246.64        213.09         1.98 o
   4  -2   2         98.38         97.87         1.08 o
   5  -2   2          8.48          8.26         0.39 o
   6  -2   2         26.43         23.05         1.15 o
   7  -2   2        393.82        392.53         6.89 o
   8  -2   2         16.88         16.42         1.24 o
  -8  -1   2          0.75          0.35         0.35 o
  -7  -1   2        126.33        126.79         4.32 o
  -6  -1   2          3.82          5.47         0.88 o
  -5  -1   2         57.44         61.05         1.89 o
  -4  -1   2       1347.66       1460.63        18.66 o
  -3  -1   2        746.14        784.23        15.03 o
  -2  -1   2        113.21        129.01         4.38 o
  -1  -1   2       3399.05       2893.95        66.97 o
   0  -1   2          0.33         -0.06         0.06 o
   1  -1   2          1.49          2.19         0.11 o
   2  -1   2        770.33        791.44         6.60 o
   3  -1   2          6.22          6.70         0.29 o
   4  -1   2         95.07         87.37         0.95 o
   5  -1   2        146.56        143.25         1.84 o
   6  -1   2          2.76          3.35         0.56 o
   7  -1   2         54.35         52.37         2.23 o
   8  -1   2          6.64          6.89         1.17 o
  -8   0   2          6.63          6.19         0.93 o
  -7   0   2         25.40         25.69         1.01 o
  -6   0   2         10.51         11.78         0.63 o
  -5   0   2        113.97        100.54         1.89 o
  -4   0   2         20.11         20.53         0.41 o
  -3   0   2        220.95        227.45         2.78 o
  -2   0   2         84.00         76.47         1.00 o
  -1   0   2       1088.73       1066.31        16.68 o
   0   0   2         67.44         64.46         0.63 o
   1   0   2         17.94         20.55         0.39 o
   2   0   2       7979.99       7140.13        62.89 o
   3   0   2         39.20         61.67         0.69 o
   4   0   2       2648.92       2777.83        42.69 o
   5   0   2         14.31         12.56         0.45 o
   6   0   2         55.32         57.36         1.80 o
   7   0   2          3.91          4.05         0.62 o
   8   0   2        114.90        118.61         4.67 o
  -8   1   2        137.43        134.04         5.02 o
  -7   1   2        149.51        152.91         3.87 o
  -6   1   2         98.34         99.32         2.71 o
  -5   1   2         19.81         20.64         1.01 o
  -4   1   2        483.33        456.47         5.46 o
  -3   1   2          5.83          6.33         0.40 o
  -2   1   2       2003.85       1903.46        27.06 o
  -1   1   2         29.17         25.72         0.34 o
   0   1   2       3877.34       3292.23        33.87 o
   1   1   2         44.11         43.45         0.57 o
   2   1   2         21.08         17.72         0.23 o
   3   1   2        203.30        191.31         3.16 o
   4   1   2       4232.49       3737.89        42.19 o
   5   1   2          0.42          0.16         0.10 o
   6   1   2         99.77         97.28         1.96 o
   7   1   2          2.39          2.33         0.45 o
   8   1   2         35.57         37.70         2.28 o
   9   1   2         12.01          7.01         1.17 o
  -7   2   2         65.79         68.95         3.16 o
  -6   2   2        573.34        585.70        12.28 o
  -5   2   2        123.91        125.70         2.89 o
  -4   2   2        204.02        205.17         2.94 o
  -3   2   2         70.92         64.40         0.88 o
  -2   2   2         50.34         46.40         0.61 o
  -1   2   2        248.34        270.05         2.15 o
   0   2   2       2393.70       2184.99        25.19 o
   1   2   2       2112.16       1968.49        27.84 o
   2   2   2        313.52        332.31         3.09 o
   3   2   2        430.88        483.44         5.19 o
   4   2   2        121.49        135.73         1.54 o
   5   2   2        112.44        102.77         1.42 o
   6   2   2         98.38        109.10         2.60 o
   7   2   2          4.97          4.52         0.54 o
   8   2   2         13.12         13.07         1.87 o
   9   2   2         16.82         16.59         1.75 o
  -7   3   2         98.99        101.67         4.21 o
  -6   3   2         67.93         63.80         2.21 o
  -5   3   2         40.01         39.02         1.46 o
  -4   3   2         93.32         89.73         1.79 o
  -3   3   2         33.67         34.02         0.57 o
  -2   3   2       1806.10       1858.70        16.11 o
  -1   3   2         38.19         50.00         0.65 o
   0   3   2        269.32        340.94         2.93 o
   1   3   2       1391.80       1468.13        12.58 o
   2   3   2         48.20         42.99         0.51 o
   3   3   2        972.77        981.88        11.24 o
   4   3   2        258.72        268.77         3.40 o
   5   3   2          3.38          4.91         0.27 o
   6   3   2         26.07         24.98         1.00 o
   7   3   2        153.86        156.89         4.35 o
   8   3   2          5.21          5.96         1.05 o
   9   3   2         27.89         34.36         2.34 o
  -6   4   2         42.18         40.23         2.80 o
  -5   4   2         88.68         91.51         2.19 o
  -4   4   2         24.79         24.98         0.88 o
  -3   4   2         54.30         51.61         0.93 o
  -2   4   2         71.00         72.92         0.96 o
  -1   4   2        229.69        200.32         2.12 o
   0   4   2          8.19         13.15         0.29 o
   1   4   2       1393.69       1462.20        12.59 o
   2   4   2         24.16         24.29         0.47 o
   3   4   2         20.60         27.09         0.55 o
   4   4   2        223.26        212.46         2.76 o
   5   4   2        200.05        181.14         3.14 o
   6   4   2          0.99          0.79         0.24 o
   7   4   2        196.47        205.50         4.27 o
   8   4   2          0.42          0.31         0.21 o
   9   4   2         17.25         14.37         1.75 o
  -5   5   2          0.18          0.47         0.34 o
  -4   5   2          0.74          1.13         0.23 o
  -3   5   2        264.20        260.80         3.34 o
  -2   5   2          6.30          7.11         0.36 o
  -1   5   2        226.57        222.24         2.26 o
   0   5   2        445.92        460.12         4.08 o
   1   5   2         24.96         23.81         0.42 o
   2   5   2         90.51         83.16         1.38 o
   3   5   2        102.62        105.48         1.84 o
   4   5   2         19.01         18.04         0.48 o
   5   5   2          8.58          7.45         0.70 o
   6   5   2         75.16         73.89         2.23 o
   7   5   2         87.87         86.30         2.46 o
   8   5   2         36.50         35.88         2.34 o
   9   5   2          3.71          4.67         1.05 o
  -4   6   2        324.96        311.12         5.30 o
  -3   6   2          0.00          0.18         0.23 o
  -2   6   2        198.76        207.15         3.39 o
  -1   6   2         55.76         50.76         0.98 o
   0   6   2        110.93        108.24         1.60 o
   1   6   2         14.90         16.87         0.56 o
   2   6   2         17.63         20.08         1.01 o
   3   6   2        411.58        412.52         6.85 o
   4   6   2       1110.85       1100.04        22.10 o
   5   6   2         38.03         41.33         1.56 o
   6   6   2        123.63        123.27         3.45 o
   7   6   2         36.30         37.37         1.27 o
   8   6   2         24.23         24.19         1.99 o
  -3   7   2          0.33          0.96         0.82 o
  -2   7   2         75.54         78.93         2.14 o
  -1   7   2          5.00          6.68         0.58 o
   0   7   2        261.75        263.82         4.05 o
   1   7   2         31.11         29.81         0.78 o
   2   7   2          0.12         -0.06         0.14 o
   3   7   2         33.96         36.88         1.20 o
   4   7   2       1171.84       1136.79        24.13 o
   5   7   2         98.40         94.04         5.55 o
   6   7   2        238.94        235.31         5.49 o
   7   7   2          0.98          0.58         0.47 o
   8   7   2         11.12         11.10         1.64 o
  -2   8   2        145.01        147.20         3.47 o
  -1   8   2          2.82          3.35         0.48 o
   0   8   2          0.02          0.16         0.25 o
   1   8   2        276.41        279.76         8.73 o
   2   8   2          0.47          0.15         0.19 o
   3   8   2        178.47        176.60         4.75 o
   4   8   2         49.04         47.17         1.90 o
   5   8   2          7.41          7.79         0.81 o
   6   8   2          0.71          1.39         0.47 o
   7   8   2         20.36         21.50         2.34 o
   0   9   2        104.34        103.77         3.86 o
   1   9   2        183.97        185.19         4.55 o
   2   9   2          0.08          0.20         0.35 o
   3   9   2          1.54          1.40         0.82 o
   4   9   2         34.93         38.10         2.69 o
   5   9   2         10.34         10.87         1.64 o
   6   9   2         44.30         45.93         3.04 o
  -4  -9   3          3.08          2.69         0.65 o
  -3  -9   3         30.35         32.42         1.66 o
  -2  -9   3         22.77         21.37         1.49 o
  -1  -9   3          6.97         10.52         1.15 o
   0  -9   3         69.25         70.27         2.79 o
  -6  -8   3          4.30          5.10         0.69 o
  -5  -8   3          0.10          0.10         0.30 o
  -4  -8   3        153.78        148.33         4.10 o
  -3  -8   3          6.03          4.68         0.65 o
  -2  -8   3        328.36        338.76         6.35 o
  -1  -8   3          1.35          1.64         0.38 o
   0  -8   3          0.00          0.39         0.23 o
   1  -8   3         11.40         12.09         0.86 o
   2  -8   3        186.48        193.49         4.77 o
  -7  -7   3          0.18         -0.12         0.23 o
  -6  -7   3         85.71         88.43         2.59 o
  -5  -7   3         12.67         13.42         0.84 o
  -4  -7   3        394.34        350.18         7.75 o
  -3  -7   3         10.77         10.26         1.40 o
  -2  -7   3        395.21        347.50         6.28 o
  -1  -7   3         31.89         29.62         1.10 o
   0  -7   3        120.73        128.32         2.54 o
   1  -7   3          3.86          4.28         0.39 o
   2  -7   3         91.73         97.03         1.85 o
   3  -7   3          1.05          2.04         0.56 o
   4  -7   3         44.51         48.81         2.86 o
  -7  -6   3          0.48          0.70         0.35 o
  -6  -6   3         30.55         29.48         1.11 o
  -5  -6   3          9.94         10.58         0.64 o
  -4  -6   3         23.80         30.85         1.52 o
  -3  -6   3         47.51         49.84         1.64 o
  -2  -6   3        196.80        174.90         2.80 o
  -1  -6   3          0.70          0.67         0.18 o
   0  -6   3          0.00          0.13         0.14 o
   1  -6   3          6.08          6.43         0.42 o
   2  -6   3        136.42        132.63         1.81 o
   3  -6   3        181.86        180.43         2.62 o
   4  -6   3        278.60        287.39         4.49 o
   5  -6   3          2.17          3.36         0.53 o
  -8  -5   3         17.70         16.24         1.17 o
  -7  -5   3        161.69        166.87         5.02 o
  -6  -5   3          2.39          2.34         0.31 o
  -5  -5   3          1.67          1.40         0.58 o
  -4  -5   3        346.45        351.51         5.71 o
  -3  -5   3          9.12          9.70         0.39 o
  -2  -5   3         16.35         16.79         1.86 o
  -1  -5   3        653.44        627.99         9.17 o
   0  -5   3          0.21          0.28         0.12 o
   1  -5   3        119.53        114.01         1.54 o
   2  -5   3        523.05        520.71         5.36 o
   3  -5   3          9.09          8.68         0.41 o
   4  -5   3        397.44        401.59         5.56 o
   5  -5   3        236.42        244.81         4.96 o
   6  -5   3         69.07         62.13         1.80 o
  -8  -4   3         59.33         56.33         2.34 o
  -7  -4   3        333.28        331.76         9.23 o
  -6  -4   3        627.85        628.35        23.72 o
  -5  -4   3        279.77        306.95         9.64 o
  -4  -4   3         66.76         67.66         3.16 o
  -3  -4   3       1100.36       1117.70        25.65 o
  -2  -4   3          2.93          0.92         0.18 o
  -1  -4   3        283.05        279.90         3.36 o
   0  -4   3        951.61        964.72        11.01 o
   1  -4   3         10.73         17.42         0.38 o
   2  -4   3         39.65         38.67         0.65 o
   3  -4   3        405.59        397.25         4.01 o
   4  -4   3          6.15          5.69         0.35 o
   5  -4   3         31.96         33.65         1.07 o
   6  -4   3        174.11        166.86         3.22 o
  -8  -3   3         20.73         20.10         1.29 o
  -7  -3   3         32.30         26.76         1.40 o
  -6  -3   3         69.93         66.92         1.95 o
  -5  -3   3        484.07        482.12        11.68 o
  -4  -3   3        549.81        546.47        13.02 o
  -3  -3   3          1.75          5.12         0.58 o
  -2  -3   3        749.30        747.61        21.21 o
  -1  -3   3         92.94         90.30         1.01 o
   0  -3   3        450.70        530.29         5.99 o
   1  -3   3        403.51        477.14         4.10 o
   2  -3   3         69.39         64.05         0.73 o
   3  -3   3          3.22          5.03         0.33 o
   4  -3   3        481.01        472.71         4.45 o
   5  -3   3         11.72         10.24         0.51 o
   6  -3   3          4.96          7.65         0.90 o
   7  -3   3         54.66         51.98         2.21 o
  -8  -2   3         18.06         19.98         1.40 o
  -7  -2   3         18.37         17.06         1.05 o
  -6  -2   3        316.86        322.35         7.46 o
  -5  -2   3        100.63         96.27         1.70 o
  -4  -2   3        187.27        179.43         7.01 o
  -3  -2   3         64.31         62.87         3.27 o
  -2  -2   3          7.53          8.06         0.82 o
  -1  -2   3        263.43        266.04         4.22 o
   0  -2   3        467.87        499.04         5.14 o
   1  -2   3        501.64        492.15         4.68 o
   2  -2   3        568.15        598.37         5.17 o
   3  -2   3        387.92        387.94         3.75 o
   4  -2   3          4.75          8.70         0.29 o
   5  -2   3        251.57        252.09         3.04 o
   6  -2   3          5.17          4.79         0.33 o
   7  -2   3         27.21         24.45         1.13 o
   8  -2   3         18.25         15.13         1.23 o
  -8  -1   3         31.33         33.07         1.87 o
  -7  -1   3          0.13         -0.12         0.23 o
  -6  -1   3         26.84         27.65         1.23 o
  -5  -1   3        147.14        139.42         3.56 o
  -4  -1   3         35.64         46.25         1.04 o
  -3  -1   3       1307.82       1377.83        28.61 o
  -2  -1   3        500.08        557.17        10.78 o
  -1  -1   3          5.94          4.98         0.20 o
   0  -1   3         52.07         41.60         0.53 o
   1  -1   3       1313.72       1217.14        16.59 o
   2  -1   3          2.70          3.61         0.21 o
   3  -1   3        847.25        887.44         7.37 o
   4  -1   3         33.29         28.66         0.49 o
   5  -1   3         49.89         46.83         0.83 o
   6  -1   3          6.71          5.30         0.36 o
   7  -1   3          0.29          0.35         0.31 o
   8  -1   3         11.59         10.86         1.03 o
  -8   0   3         18.66         22.09         1.64 o
  -7   0   3        109.74        104.71         3.86 o
  -6   0   3          3.08          3.39         0.58 o
  -5   0   3        180.94        176.50         2.91 o
  -4   0   3        340.10        379.82         5.06 o
  -3   0   3         78.82         67.99         0.90 o
  -2   0   3       1142.28       1287.02        12.34 o
  -1   0   3        904.14        907.84         9.04 o
   0   0   3        262.76        271.01         2.49 o
   1   0   3        395.07        401.65         3.04 o
   2   0   3        965.05        974.73         8.43 o
   3   0   3          0.10          0.25         0.07 o
   4   0   3        995.05       1082.74         9.43 o
   5   0   3         15.95         18.73         0.44 o
   6   0   3         86.13        103.78         2.13 o
   7   0   3         62.01         58.71         1.70 o
   8   0   3        108.11        113.82         4.67 o
  -7   1   3         32.44         32.50         1.31 o
  -6   1   3        363.65        357.14         7.62 o
  -5   1   3        402.09        397.94         7.38 o
  -4   1   3         44.43         40.41         1.00 o
  -3   1   3        483.29        476.97         5.22 o
  -2   1   3          0.89          0.94         0.22 o
  -1   1   3        474.80        490.74         4.43 o
   0   1   3       5654.21       4998.53        43.65 o
   1   1   3        323.60        326.83         2.93 o
   2   1   3        313.62        290.94         2.51 o
   3   1   3        225.48        240.83         2.41 o
   4   1   3       1047.75       1111.64         8.80 o
   5   1   3        187.98        183.89         2.53 o
   6   1   3       2571.46       2576.99        36.06 o
   7   1   3          2.36          1.41         0.45 o
   8   1   3          1.48          2.29         0.99 o
   9   1   3         10.01         11.92         1.64 o
  -7   2   3         14.09         15.66         1.52 o
  -6   2   3        136.73        145.08         3.74 o
  -5   2   3        319.36        316.52         6.15 o
  -4   2   3        122.00        121.28         2.68 o
  -3   2   3         84.54         85.98         1.23 o
  -2   2   3       1455.59       1447.45        17.66 o
  -1   2   3         32.40         35.32         0.46 o
   0   2   3          0.49          0.54         0.08 o
   1   2   3         41.59         45.00         0.57 o
   2   2   3         31.25         28.08         0.41 o
   3   2   3        261.16        284.86         2.86 o
   4   2   3        569.24        575.82         5.58 o
   5   2   3         58.07         65.44         1.15 o
   6   2   3         30.93         30.54         1.30 o
   7   2   3          5.41          5.36         0.61 o
   8   2   3          4.77          3.51         0.65 o
   9   2   3         10.28          9.82         1.40 o
  -6   3   3         19.89         21.27         1.64 o
  -5   3   3         10.75         10.17         1.52 o
  -4   3   3        723.65        714.03        10.45 o
  -3   3   3        112.76        114.48         1.85 o
  -2   3   3        113.78        111.10         1.18 o
  -1   3   3          1.98          4.76         0.19 o
   0   3   3       1021.37       1136.39         9.31 o
   1   3   3       1374.63       1478.89        13.62 o
   2   3   3         28.18         16.26         0.29 o
   3   3   3        254.56        271.25         2.48 o
   4   3   3         20.22         27.94         0.60 o
   5   3   3        206.82        206.82         3.02 o
   6   3   3         23.29         29.33         2.48 o
   7   3   3        165.66        177.72         3.98 o
   8   3   3          4.37          3.05         0.64 o
   9   3   3          0.02         -0.23         0.47 o
  -6   4   3         90.50         96.53         4.09 o
  -5   4   3         82.61         79.97         2.00 o
  -4   4   3         35.63         34.73         1.07 o
  -3   4   3        194.39        183.70         2.40 o
  -2   4   3         26.57         25.16         0.58 o
  -1   4   3        229.55        224.15         2.91 o
   0   4   3         10.61          8.95         0.27 o
   1   4   3          5.01          2.28         0.16 o
   2   4   3        122.80        136.25         1.46 o
   3   4   3       1555.63       1559.13        15.62 o
   4   4   3        158.76        152.80         1.93 o
   5   4   3        263.77        260.86         4.70 o
   6   4   3         73.89         70.67         2.43 o
   7   4   3          3.38          3.41         0.62 o
   8   4   3          2.62          2.36         0.53 o
   9   4   3        168.17        169.91         6.43 o
  -5   5   3         67.11         64.61         2.13 o
  -4   5   3         10.91         10.90         0.79 o
  -3   5   3         90.32         84.77         1.38 o
  -2   5   3          5.22          8.84         0.35 o
  -1   5   3        380.38        364.11         4.15 o
   0   5   3          0.22          0.20         0.15 o
   1   5   3       1249.41       1245.02        11.49 o
   2   5   3        593.74        612.43         7.09 o
   3   5   3         81.56         77.46         1.35 o
   4   5   3         22.90         26.15         0.74 o
   5   5   3        111.08        106.20         5.84 o
   6   5   3          1.57          2.17         0.45 o
   7   5   3         89.94         91.03         2.77 o
   8   5   3         50.90         48.28         1.83 o
  -4   6   3         73.87         68.10         2.80 o
  -3   6   3        100.03        103.67         3.27 o
  -2   6   3        259.42        244.32         4.31 o
  -1   6   3        213.30        193.49         2.83 o
   0   6   3        276.94        293.56         3.67 o
   1   6   3        120.15        121.28         1.75 o
   2   6   3         35.00         37.51         0.76 o
   3   6   3        164.77        163.74         3.18 o
   4   6   3         20.57         21.55         1.25 o
   5   6   3         14.15         13.70         1.10 o
   6   6   3        467.63        472.87        21.03 o
   7   6   3         30.43         30.76         1.43 o
   8   6   3          9.61         10.17         1.64 o
  -3   7   3          1.84          1.47         0.36 o
  -2   7   3        303.34        293.49         5.90 o
  -1   7   3        117.96        118.99         3.04 o
   0   7   3         59.14         62.35         1.86 o
   1   7   3         17.49         15.60         0.67 o
   2   7   3          0.32          0.30         0.19 o
   3   7   3         30.22         31.52         1.08 o
   4   7   3          0.13         -0.06         0.25 o
   5   7   3        115.27        113.16         3.33 o
   6   7   3        445.45        461.56        12.97 o
   7   7   3         32.67         36.23         2.57 o
   8   7   3          0.55          0.35         0.70 o
  -2   8   3          0.29          0.38         0.33 o
  -1   8   3         79.92         75.01         2.14 o
   0   8   3          1.23          0.14         0.28 o
   1   8   3        130.28        130.50         2.50 o
   2   8   3         99.59         97.82         2.39 o
   3   8   3         35.30         37.67         1.29 o
   4   8   3         31.24         30.07         1.56 o
   5   8   3        161.55        165.19         8.00 o
   6   8   3         79.90         73.74         3.86 o
   7   8   3         31.93         32.25         2.57 o
   0   9   3        134.59        130.18         4.56 o
   1   9   3         20.15         16.71         1.52 o
   2   9   3         86.99         89.39         2.72 o
   3   9   3        250.54        257.25         5.87 o
   4   9   3         10.66         11.22         1.75 o
   5   9   3         70.16         73.27         3.97 o
  -3  -9   4        108.22        127.73         3.93 o
  -2  -9   4          0.31          0.35         0.39 o
  -1  -9   4         67.63         68.38         2.69 o
  -5  -8   4         93.87         93.61         5.14 o
  -4  -8   4          1.01          1.03         0.47 o
  -3  -8   4          6.06          6.79         0.80 o
  -2  -8   4         21.31         20.20         1.27 o
  -1  -8   4          0.54          0.58         0.36 o
   0  -8   4        157.93        165.05         4.66 o
   1  -8   4         31.08         32.56         1.76 o
   2  -8   4         44.85         46.37         1.56 o
  -6  -7   4          8.58          6.47         0.64 o
  -5  -7   4          0.11          0.44         0.22 o
  -4  -7   4         43.39         49.46         2.28 o
  -3  -7   4         26.44         23.68         1.17 o
  -2  -7   4        359.70        332.23         7.52 o
  -1  -7   4         10.73          9.82         0.77 o
   0  -7   4          4.04          7.44         0.64 o
   1  -7   4         11.32         12.39         1.52 o
   2  -7   4         55.55         55.90         1.44 o
   3  -7   4         42.25         44.99         2.10 o
  -7  -6   4          2.15          1.99         0.35 o
  -6  -6   4        135.98        143.30         6.72 o
  -5  -6   4         24.97         22.33         1.75 o
  -4  -6   4         57.34         59.95         1.71 o
  -3  -6   4         89.52         90.78         4.38 o
  -2  -6   4        342.61        294.41         6.57 o
  -1  -6   4        109.59        103.75         2.29 o
   0  -6   4        607.28        564.21         9.84 o
   1  -6   4        115.72        114.57         2.00 o
   2  -6   4          0.85          0.71         0.19 o
   3  -6   4          8.16          7.87         0.42 o
   4  -6   4          3.29          4.51         0.46 o
  -6  -5   4         10.95         14.26         1.75 o
  -5  -5   4        314.40        300.44        10.52 o
  -4  -5   4        145.37        143.27         5.84 o
  -3  -5   4         67.04         67.08         1.79 o
  -2  -5   4          0.37          0.53         0.15 o
  -1  -5   4          0.22          1.50         0.16 o
   0  -5   4         69.56         71.03         1.72 o
   1  -5   4        438.17        436.42         5.29 o
   2  -5   4         71.69         71.07         1.21 o
   3  -5   4        197.74        190.88         2.61 o
   4  -5   4          0.73          1.17         0.28 o
   5  -5   4         12.13         12.17         0.81 o
  -7  -4   4         44.15         43.94         1.64 o
  -6  -4   4         58.00         58.08         3.86 o
  -5  -4   4       1002.12       1017.14        30.97 o
  -4  -4   4         93.96         97.81         4.21 o
  -3  -4   4        421.42        417.65        13.56 o
  -2  -4   4        114.68        127.57         2.28 o
  -1  -4   4        854.07        877.58        11.32 o
   0  -4   4         28.29         25.92         0.50 o
   1  -4   4        873.73        837.26         9.67 o
   2  -4   4          6.58          7.73         0.41 o
   3  -4   4          0.88          0.81         0.20 o
   4  -4   4        126.22        123.63         2.26 o
   5  -4   4        148.33        142.27         3.14 o
   6  -4   4         19.85         21.77         1.40 o
  -8  -3   4         43.80         44.76         1.99 o
  -7  -3   4         18.38         17.65         1.05 o
  -6  -3   4          8.11          7.52         0.44 o
  -5  -3   4         32.70         28.36         1.46 o
  -4  -3   4        127.72        135.56         5.26 o
  -2  -3   4        673.91        706.91        12.89 o
  -1  -3   4        239.29        273.00         3.62 o
   0  -3   4         45.28         31.01         0.58 o
   1  -3   4        506.64        538.43         5.66 o
   2  -3   4         11.57          8.52         0.28 o
   3  -3   4        162.67        183.07         2.13 o
   4  -3   4          0.00          0.42         0.14 o
   5  -3   4          0.03          0.03         0.18 o
   6  -3   4         26.91         32.32         1.05 o
   7  -3   4          9.65          8.83         1.05 o
  -8  -2   4         71.74         72.10         2.80 o
  -7  -2   4         13.10         10.98         0.82 o
  -6  -2   4         45.89         48.73         1.87 o
  -5  -2   4          4.80          3.67         0.30 o
  -4  -2   4        369.76        371.84        14.61 o
  -1  -2   4         75.60         75.92         1.36 o
   0  -2   4        820.00        857.81         8.77 o
   1  -2   4        299.30        304.13         3.07 o
   2  -2   4         22.43         23.81         0.41 o
   3  -2   4        975.05        965.02         8.05 o
   4  -2   4         99.23        100.50         1.24 o
   5  -2   4         35.77         39.42         0.83 o
   6  -2   4         96.28         92.82         1.78 o
   7  -2   4         60.15         55.52         2.16 o
  -7  -1   4         90.84         91.62         3.27 o
  -6  -1   4         38.60         38.45         1.64 o
  -5  -1   4          5.02          7.83         0.55 o
  -4  -1   4        296.82        306.32         5.30 o
  -3  -1   4         85.25         87.86         2.75 o
  -2  -1   4        946.36       1044.88        16.20 o
  -1  -1   4       2568.87       2412.02        24.91 o
   0  -1   4        169.33        176.33         1.93 o
   1  -1   4        683.11        688.63         6.07 o
   2  -1   4        196.05        166.69         1.61 o
   3  -1   4        595.96        596.12         5.51 o
   4  -1   4        420.12        427.50         4.16 o
   5  -1   4        432.23        437.84         5.14 o
   6  -1   4         26.85         31.17         0.77 o
   7  -1   4        134.80        142.08         3.15 o
   8  -1   4          0.56         -0.05         0.39 o
  -7   0   4          0.05          0.12         0.35 o
  -6   0   4        143.33        151.57         4.91 o
  -5   0   4        308.40        300.30         7.07 o
  -4   0   4        134.67        135.59         3.45 o
  -3   0   4        606.29        573.13         6.25 o
  -2   0   4        105.57        140.84         1.63 o
  -1   0   4         54.41         62.93         0.78 o
   0   0   4       1699.53       1806.02        24.10 o
   1   0   4       1912.85       1882.21        21.92 o
   2   0   4        134.89        138.00         1.37 o
   3   0   4        312.05        272.70         2.57 o
   4   0   4         41.94         51.83         0.73 o
   5   0   4         23.54         24.65         0.57 o
   6   0   4        207.94        222.65         2.95 o
   7   0   4         11.42         11.92         0.86 o
   8   0   4         53.45         45.49         1.86 o
  -7   1   4        220.64        219.69         7.01 o
  -6   1   4          0.03         -0.09         0.19 o
  -5   1   4        116.06        114.73         2.56 o
  -4   1   4          6.80          5.53         0.39 o
  -3   1   4        353.18        352.02         4.82 o
  -2   1   4        527.14        562.80         6.10 o
  -1   1   4       1349.47       1404.82        16.26 o
   0   1   4        111.77        133.88         1.21 o
   1   1   4        199.68        187.12         1.67 o
   2   1   4          0.19          0.91         0.08 o
   3   1   4        171.87        162.34         1.60 o
   4   1   4        537.14        520.35         4.73 o
   5   1   4        120.62        126.52         1.68 o
   6   1   4        535.49        548.43         7.38 o
   7   1   4          5.78          6.32         0.72 o
   8   1   4        223.19        208.66         5.54 o
  -6   2   4        110.19        103.42         2.89 o
  -5   2   4         21.02         23.20         1.07 o
  -4   2   4       1042.37       1048.02        18.30 o
  -3   2   4        369.85        359.94         5.41 o
  -2   2   4          4.55          5.14         0.21 o
  -1   2   4         63.10         64.70         0.85 o
   0   2   4          1.57          0.66         0.14 o
   1   2   4         12.65         14.87         0.31 o
   2   2   4       2545.47       2459.19        34.55 o
   3   2   4         25.47         27.98         0.51 o
   4   2   4          3.08          4.13         0.26 o
   5   2   4         15.89         15.37         0.39 o
   6   2   4         51.78         48.71         1.30 o
   7   2   4         13.64         14.80         0.82 o
   8   2   4        333.27        331.14         7.85 o
   9   2   4          0.28          0.12         0.47 o
  -6   3   4         18.67         21.74         1.75 o
  -5   3   4        247.49        245.86         5.76 o
  -4   3   4          0.04          0.46         0.24 o
  -3   3   4         69.28         70.92         1.24 o
  -2   3   4        874.47        863.28         9.22 o
  -1   3   4        113.75        112.49         1.14 o
   0   3   4       1177.24       1228.11        11.29 o
   1   3   4        239.03        233.00         2.40 o
   2   3   4        675.03        739.88         6.75 o
   3   3   4        478.15        501.10         4.68 o
   4   3   4         16.35         11.83         0.33 o
   5   3   4         11.79         11.28         0.52 o
   6   3   4        214.95        220.24         3.78 o
   7   3   4        146.13        147.34         3.52 o
   8   3   4          4.54          4.62         0.74 o
   9   3   4         40.11         45.81         2.92 o
  -5   4   4          3.77          3.39         0.82 o
  -4   4   4        372.23        385.48         6.61 o
  -3   4   4         36.16         37.40         1.07 o
  -2   4   4        186.60        182.98         2.87 o
  -1   4   4        518.32        514.28         5.61 o
   0   4   4        227.26        219.73         2.19 o
   1   4   4         41.56         28.45         0.54 o
   2   4   4        344.66        371.23         3.46 o
   3   4   4        165.20        184.04         2.20 o
   4   4   4          9.11          9.58         0.39 o
   5   4   4        702.18        710.98        10.45 o
   6   4   4         11.46         10.13         0.63 o
   7   4   4        103.10        104.20         2.76 o
   8   4   4          0.06          0.47         0.58 o
   9   4   4          2.99          3.62         1.05 o
  -5   5   4         44.08         46.13         4.79 o
  -4   5   4          5.00          5.32         0.58 o
  -3   5   4        180.23        179.76         3.23 o
  -2   5   4         45.88         47.93         0.93 o
  -1   5   4        170.58        153.47         2.02 o
   0   5   4          7.75          5.44         0.26 o
   1   5   4         58.36         54.14         0.97 o
   2   5   4         13.57         13.86         0.51 o
   3   5   4        641.90        629.35         6.22 o
   4   5   4         22.90         28.92         0.74 o
   5   5   4        218.83        208.94         3.95 o
   6   5   4          0.76          1.05         0.41 o
   7   5   4         37.42         34.66         1.65 o
   8   5   4          6.87          5.84         1.17 o
  -4   6   4          1.78          1.17         0.82 o
  -3   6   4          1.93          2.60         0.58 o
  -2   6   4        170.08        161.31         3.10 o
  -1   6   4         58.13         67.07         1.39 o
   0   6   4         40.94         33.55         0.76 o
   1   6   4        248.55        225.72         2.94 o
   2   6   4         12.14         15.57         0.93 o
   3   6   4         20.37         19.79         0.53 o
   4   6   4        112.01        109.36         2.42 o
   5   6   4        146.23        147.02         2.52 o
   6   6   4         42.87         47.18         1.99 o
   7   6   4         18.46         15.70         1.28 o
   8   6   4         15.75         15.78         1.99 o
  -3   7   4        158.41        155.19         5.38 o
  -2   7   4         32.48         26.46         1.06 o
  -1   7   4          4.54          5.30         0.81 o
   0   7   4        187.90        177.66         4.56 o
   1   7   4          8.41          8.66         0.63 o
   2   7   4        364.44        363.20         5.30 o
   3   7   4        118.04        116.28         3.28 o
   4   7   4          6.71          7.37         0.94 o
   5   7   4         20.27         19.47         1.35 o
   6   7   4        143.28        144.10         4.13 o
   7   7   4         44.90         39.85         2.80 o
  -1   8   4          3.66          3.99         0.80 o
   0   8   4        194.39        196.32         4.25 o
   1   8   4         12.15         12.29         0.86 o
   2   8   4          6.44          5.40         0.62 o
   3   8   4        121.38        130.54         2.97 o
   4   8   4         12.55         13.76         0.94 o
   5   8   4          2.44          3.51         1.05 o
   6   8   4         15.02         17.06         2.10 o
   7   8   4         47.83         48.38         3.27 o
   1   9   4         53.33         52.12         2.57 o
   2   9   4        106.14        108.68         4.09 o
   3   9   4          5.88          5.97         1.17 o
   4   9   4         15.23         16.56         1.29 o
   5   9   4        163.68        164.42         6.89 o
  -4  -8   5         17.73         17.58         1.17 o
  -3  -8   5          2.45          1.60         0.41 o
  -2  -8   5         12.86         11.04         1.04 o
  -1  -8   5         18.26         24.27         1.47 o
   0  -8   5         28.91         28.01         1.57 o
   1  -8   5          0.89          1.05         0.50 o
  -5  -7   5          2.66          3.56         0.43 o
  -4  -7   5        124.88        124.11         3.39 o
  -3  -7   5          7.98         10.06         0.93 o
  -2  -7   5          6.00          3.99         0.58 o
  -1  -7   5          0.78          1.00         0.26 o
   0  -7   5        409.15        385.76         7.17 o
   1  -7   5          3.67          3.14         0.49 o
   2  -7   5        103.96        111.12         2.57 o
   3  -7   5         13.23         15.78         1.29 o
  -6  -6   5         60.67         58.78         3.51 o
  -5  -6   5          2.23          3.63         0.58 o
  -4  -6   5         61.14         63.82         1.38 o
  -3  -6   5          0.01          0.17         0.29 o
  -2  -6   5        474.10        478.15        10.10 o
  -1  -6   5         18.98         24.14         0.82 o
   0  -6   5        400.58        368.29         6.72 o
   1  -6   5         82.03         82.50         2.12 o
   2  -6   5        157.22        148.74         2.74 o
   3  -6   5          7.89          8.40         0.58 o
   4  -6   5        128.05        130.41         3.48 o
  -6  -5   5         26.30         26.64         2.10 o
  -5  -5   5         35.65         36.46         2.45 o
  -4  -5   5        223.90        229.39         8.53 o
  -3  -5   5         88.35         86.70         2.25 o
  -2  -5   5          5.47          5.39         0.51 o
  -1  -5   5         39.21         40.71         0.89 o
   0  -5   5         37.97         35.30         1.10 o
   1  -5   5          3.05          3.50         0.44 o
   2  -5   5        185.66        175.14         2.57 o
   3  -5   5         22.09         23.39         0.77 o
   4  -5   5         42.43         43.31         1.22 o
   5  -5   5         32.62         32.85         1.28 o
  -7  -4   5         13.24         13.32         0.70 o
  -5  -4   5         20.54         19.75         1.64 o
  -4  -4   5        785.06        789.61        24.54 o
  -3  -4   5       1038.27       1047.83        16.40 o
  -2  -4   5        212.58        224.84         6.19 o
  -1  -4   5          0.15          0.82         0.23 o
   0  -4   5          1.54          2.37         0.27 o
   1  -4   5        155.69        148.14         2.37 o
   2  -4   5        442.37        449.34         5.50 o
   3  -4   5        346.00        341.83         4.26 o
   4  -4   5         19.44         18.29         0.78 o
   5  -4   5         67.41         75.33         1.79 o
   6  -4   5          1.34          2.26         0.48 o
  -7  -3   5         51.18         52.47         1.99 o
  -6  -3   5          5.07          5.02         0.35 o
  -5  -3   5         20.49         19.63         1.64 o
  -2  -3   5        305.01        293.16         5.54 o
  -1  -3   5        464.64        449.28         7.22 o
   0  -3   5          6.63          7.40         0.44 o
   1  -3   5        278.08        283.03         3.80 o
   2  -3   5        279.09        269.51         3.02 o
   3  -3   5         14.32          9.56         0.37 o
   4  -3   5         27.51         28.92         0.70 o
   5  -3   5         34.50         35.30         1.10 o
   6  -3   5         73.15         70.96         2.05 o
   7  -3   5          1.44          0.55         0.99 o
  -7  -2   5          2.38          0.93         0.35 o
  -6  -2   5        432.14        420.46        11.34 o
  -5  -2   5         44.62         42.93         1.38 o
  -4  -2   5        209.83        218.74         4.17 o
  -3  -2   5         66.25         68.83         1.40 o
  -2  -2   5         79.12         87.89         1.82 o
  -1  -2   5          4.41          2.21         0.11 o
   0  -2   5       1155.59       1184.02        13.15 o
   1  -2   5         34.12         37.58         0.57 o
   2  -2   5        693.54        691.02         6.22 o
   3  -2   5         30.35         29.41         0.57 o
   4  -2   5         13.34         13.57         0.47 o
   5  -2   5        269.52        253.25         3.38 o
   6  -2   5         76.65         68.53         1.71 o
   7  -2   5          5.30          4.08         0.41 o
  -7  -1   5         15.79         16.71         1.17 o
  -6  -1   5         89.56         83.32         2.92 o
  -5  -1   5          0.03          0.16         0.21 o
  -4  -1   5         26.27         27.25         1.05 o
  -3  -1   5          1.32          2.29         0.25 o
  -2  -1   5       1031.48       1046.17        16.33 o
  -1  -1   5          9.97         12.04         0.29 o
   0  -1   5        643.81        678.40         7.04 o
   1  -1   5        402.68        437.32         4.08 o
   2  -1   5          0.08          0.28         0.07 o
   3  -1   5        217.73        216.37         2.35 o
   4  -1   5        214.16        195.81         1.91 o
   5  -1   5          0.34          1.10         0.21 o
   6  -1   5        136.01        136.45         2.14 o
   7  -1   5        104.02        107.23         3.22 o
   8  -1   5          3.32          1.52         0.93 o
  -7   0   5          7.20          8.06         1.05 o
  -6   0   5         11.80         11.69         0.93 o
  -5   0   5         51.12         45.57         1.87 o
  -4   0   5        298.62        306.98         7.18 o
  -3   0   5         10.07          7.07         0.53 o
  -2   0   5         58.57         55.44         0.83 o
  -1   0   5        556.57        524.20         8.83 o
   0   0   5        417.77        470.52         4.97 o
   1   0   5        362.98        367.51         3.33 o
   2   0   5       1361.42       1440.31        12.27 o
   3   0   5          8.42         10.82         0.46 o
   4   0   5          2.93          4.41         0.26 o
   5   0   5        220.87        208.12         2.60 o
   6   0   5          5.22          4.72         0.32 o
   7   0   5          2.79          4.08         0.63 o
   8   0   5          0.98          0.35         0.50 o
  -6   1   5          6.30          7.48         0.93 o
  -5   1   5        130.75        127.89         3.02 o
  -4   1   5          5.58          6.33         0.43 o
  -3   1   5        614.73        613.82         9.66 o
  -2   1   5         58.57         57.91         0.90 o
  -1   1   5          1.37          4.07         0.34 o
   0   1   5        193.56        235.28         2.42 o
   1   1   5        100.62        103.01         0.97 o
   2   1   5        142.59        134.74         1.32 o
   3   1   5        408.17        422.22         3.97 o
   4   1   5         16.34         16.73         0.39 o
   5   1   5          2.62          2.23         0.21 o
   6   1   5          4.97          4.76         0.36 o
   7   1   5          3.19          3.13         0.51 o
   8   1   5        635.33        641.74        12.65 o
  -6   2   5          4.86          5.14         0.93 o
  -5   2   5        203.94        201.92         4.70 o
  -4   2   5         38.23         37.88         1.26 o
  -3   2   5        232.51        231.01         4.54 o
  -2   2   5        608.89        583.58         8.47 o
  -1   2   5        288.62        288.94         2.98 o
   0   2   5       1007.94       1055.49         9.47 o
   1   2   5        389.06        393.74         3.53 o
   2   2   5        176.40        184.50         1.82 o
   3   2   5        244.09        241.06         2.56 o
   4   2   5        551.88        546.67         5.58 o
   5   2   5         24.95         27.61         0.60 o
   6   2   5        307.73        312.03         4.52 o
   7   2   5         16.27         16.48         1.46 o
   8   2   5         23.19         21.90         1.48 o
  -6   3   5        138.48        138.48         5.26 o
  -5   3   5          0.71          0.53         0.47 o
  -4   3   5          0.34         -0.06         0.25 o
  -3   3   5        177.28        175.98         3.06 o
  -2   3   5        600.60        594.40         7.65 o
  -1   3   5        160.73        153.33         2.79 o
   0   3   5       1790.63       1835.43        15.51 o
   1   3   5        427.92        428.62         3.91 o
   2   3   5        591.24        581.76         5.76 o
   3   3   5          4.71          3.44         0.26 o
   4   3   5         17.23         19.80         0.54 o
   5   3   5        116.42        117.24         1.71 o
   6   3   5        183.75        179.88         3.29 o
   7   3   5         19.66         18.58         1.18 o
   8   3   5         32.14         33.77         2.45 o
  -5   4   5          0.16          0.35         0.47 o
  -4   4   5          1.10          1.61         1.34 o
  -3   4   5         96.05         93.76         1.63 o
  -2   4   5        845.96        837.93        10.72 o
  -1   4   5         70.52         73.54         1.14 o
   0   4   5        391.25        390.87         4.59 o
   1   4   5         15.92         17.16         0.54 o
   2   4   5          2.24          2.06         0.16 o
   3   4   5         18.96         14.97         0.43 o
   4   4   5        692.98        718.21         7.78 o
   5   4   5        192.05        197.04         3.05 o
   6   4   5          0.22          0.35         0.21 o
   7   4   5         23.23         19.28         1.06 o
   8   4   5          5.29          3.74         1.05 o
  -4   5   5         83.52         86.52         2.55 o
  -3   5   5         15.56         15.39         0.91 o
  -2   5   5         53.33         51.94         1.05 o
  -1   5   5         13.81         17.37         0.72 o
   0   5   5         67.18         73.41         1.23 o
   1   5   5        452.08        431.77         4.74 o
   2   5   5         31.73         26.77         0.67 o
   3   5   5         43.46         43.86         0.87 o
   4   5   5         53.38         50.16         1.08 o
   5   5   5         23.80         24.77         1.63 o
   6   5   5          2.11          1.25         0.32 o
   7   5   5        203.74        196.66         5.24 o
   8   5   5          0.82          0.93         0.70 o
  -3   6   5        120.15        126.38         3.57 o
  -2   6   5          4.11          3.27         0.41 o
  -1   6   5        190.28        197.14         3.63 o
   0   6   5        196.22        180.52         3.39 o
   1   6   5         54.97         41.24         1.50 o
   2   6   5          2.92          4.03         0.42 o
   3   6   5        226.35        215.49         3.39 o
   4   6   5          0.15          0.03         0.19 o
   5   6   5        187.59        187.28         3.78 o
   6   6   5         76.52         77.79         2.06 o
   7   6   5          2.72          3.16         1.05 o
   8   6   5         42.49         40.55         2.92 o
  -2   7   5        150.44        152.86         3.44 o
  -1   7   5         67.30         65.91         1.90 o
   0   7   5        199.26        180.21         4.01 o
   1   7   5        213.80        220.17         4.04 o
   2   7   5        209.82        202.89         3.19 o
   3   7   5         25.15         22.75         0.65 o
   4   7   5        175.10        175.01         3.64 o
   5   7   5         17.98         18.32         1.24 o
   6   7   5         35.64         36.82         1.86 o
   7   7   5         54.21         47.21         3.16 o
  -1   8   5        124.65        128.13         4.27 o
   0   8   5         55.42         62.05         1.98 o
   1   8   5         10.49          9.09         1.09 o
   2   8   5         82.35         83.04         1.64 o
   3   8   5          3.57          3.03         0.52 o
   4   8   5        105.61        109.86         2.25 o
   5   8   5          0.16          0.18         0.30 o
   6   8   5         47.58         44.29         3.16 o
   2   9   5         20.26         19.99         1.07 o
   3   9   5         50.46         50.41         3.68 o
   4   9   5        116.45        121.92         2.78 o
  -3  -8   6        116.04        123.94         3.63 o
  -2  -8   6          5.82          6.12         0.84 o
  -1  -8   6         22.60         27.85         1.99 o
   0  -8   6          9.77          8.31         1.04 o
  -4  -7   6         66.09         75.80         2.28 o
  -3  -7   6          2.06          2.67         0.51 o
  -2  -7   6        136.80        134.95         4.09 o
  -1  -7   6         86.88         84.18         2.72 o
   0  -7   6         12.07         12.29         0.97 o
   1  -7   6         10.10         12.14         1.12 o
   2  -7   6         60.89         57.18         2.33 o
  -5  -6   6          1.21          1.66         0.22 o
  -4  -6   6        160.15        163.73         3.93 o
  -3  -6   6         22.82         18.25         0.95 o
  -2  -6   6          9.84          8.57         0.57 o
  -1  -6   6          5.94          3.88         0.58 o
   0  -6   6         64.47         71.14         1.83 o
   1  -6   6          0.01          0.21         0.24 o
   2  -6   6        504.82        486.38         7.30 o
   3  -6   6          2.19          3.75         0.75 o
   4  -6   6         59.15         53.99         2.45 o
  -5  -5   6         11.66         12.62         1.75 o
  -4  -5   6         10.12         11.52         0.82 o
  -3  -5   6          4.16          3.96         0.43 o
  -2  -5   6         49.03         54.64         1.75 o
  -1  -5   6          0.39          0.19         0.21 o
   0  -5   6        131.51        127.17         2.29 o
   1  -5   6          0.95          1.11         0.34 o
   2  -5   6         11.14         12.42         0.61 o
   3  -5   6         82.92         81.62         1.76 o
   4  -5   6         12.99         12.75         1.01 o
   5  -5   6          3.95          4.19         0.53 o
  -5  -4   6         19.20         19.63         1.75 o
  -4  -4   6          4.20          4.67         1.05 o
  -3  -4   6          0.01         -0.12         0.12 o
  -2  -4   6         70.39         71.17         2.34 o
  -1  -4   6       1110.55       1040.28        27.34 o
   0  -4   6          3.39          3.53         0.53 o
   1  -4   6        181.73        169.27         3.99 o
   2  -4   6        169.79        170.53         2.33 o
   3  -4   6          1.21          2.09         0.29 o
   4  -4   6          7.55          8.39         0.72 o
   5  -4   6        162.01        171.09         3.26 o
   6  -4   6         15.75         17.58         0.93 o
  -6  -3   6          0.19          0.58         0.23 o
  -5  -3   6         37.09         38.99         1.14 o
  -4  -3   6        117.14        118.61         3.27 o
  -3  -3   6        211.12        216.89         5.96 o
  -2  -3   6        233.37        247.39         6.89 o
  -1  -3   6       1970.32       1969.54        51.18 o
   0  -3   6        791.58        787.48        12.95 o
   1  -3   6         43.36         44.35         1.25 o
   2  -3   6         66.98         70.19         1.47 o
   3  -3   6        554.47        551.56         5.94 o
   4  -3   6          0.39          0.81         0.21 o
   5  -3   6         50.03         45.03         1.29 o
   6  -3   6         39.62         37.42         1.35 o
  -7  -2   6         28.17         28.51         1.40 o
  -6  -2   6         35.55         34.94         1.52 o
  -5  -2   6        131.96        137.66         4.09 o
  -4  -2   6        229.80        222.97         6.19 o
  -3  -2   6          3.24          2.80         0.35 o
  -2  -2   6        465.24        480.06        12.74 o
  -1  -2   6          1.21          2.65         0.24 o
   0  -2   6         74.36         83.06         1.46 o
   1  -2   6        533.36        518.55         7.29 o
   2  -2   6        190.51        193.81         2.95 o
   3  -2   6          0.06          0.15         0.12 o
   4  -2   6        330.93        323.79         4.01 o
   5  -2   6        106.96        107.60         2.23 o
   6  -2   6          0.67          1.05         0.35 o
   7  -2   6         28.92         20.71         0.97 o
  -6  -1   6         63.86         65.21         2.45 o
  -5  -1   6        144.53        136.14         4.21 o
  -4  -1   6        284.27        266.09         7.48 o
  -3  -1   6          3.04          5.14         0.58 o
  -2  -1   6         14.36         14.84         0.82 o
  -1  -1   6         59.69         64.65         1.20 o
   0  -1   6        270.03        259.75         3.15 o
   1  -1   6        424.23        445.13         4.43 o
   2  -1   6        314.31        308.24         3.33 o
   3  -1   6          0.36          0.71         0.20 o
   4  -1   6         59.96         61.13         2.21 o
   5  -1   6         59.67         67.43         2.17 o
   6  -1   6          0.06          0.30         0.26 o
   7  -1   6         67.21         66.15         1.65 o
  -6   0   6         27.87         30.50         1.64 o
  -5   0   6          0.61          1.75         0.47 o
  -4   0   6         28.44         25.89         1.40 o
  -3   0   6        255.15        245.29         7.01 o
  -2   0   6         74.30         78.51         1.57 o
  -1   0   6        165.22        167.37         2.60 o
   0   0   6        248.26        236.69         3.15 o
   1   0   6        126.82        114.19         1.33 o
   2   0   6        625.97        660.12         6.08 o
   3   0   6       1034.98       1041.62         9.88 o
   4   0   6         80.88         84.26         1.13 o
   5   0   6         60.13         56.92         1.28 o
   6   0   6         20.83         25.20         1.64 o
   7   0   6         13.68         10.41         0.83 o
   8   0   6          0.32          1.52         0.93 o
  -6   1   6          1.95          3.04         0.70 o
  -5   1   6        229.45        235.24         7.25 o
  -4   1   6          0.33          0.53         0.53 o
  -3   1   6         53.78         57.61         1.65 o
  -2   1   6        213.70        210.33         3.86 o
  -1   1   6        801.71        782.55         9.60 o
   0   1   6         41.65         45.16         0.64 o
   1   1   6        784.87        791.37         7.43 o
   2   1   6        458.20        504.31         4.48 o
   3   1   6          7.91          9.84         0.52 o
   4   1   6        174.48        180.70         1.90 o
   5   1   6        168.34        171.78         2.28 o
   6   1   6          1.86          2.13         0.27 o
   7   1   6         90.15         95.59         2.44 o
   8   1   6          1.68          0.23         0.82 o
  -6   2   6          1.17          2.10         0.70 o
  -5   2   6        116.33        117.45         3.06 o
  -4   2   6         52.77         52.39         2.16 o
  -3   2   6        609.28        603.76        10.90 o
  -2   2   6        264.32        253.63         5.57 o
  -1   2   6        862.41        857.41        11.56 o
   0   2   6        420.65        403.89         4.34 o
   1   2   6        383.84        400.06         4.07 o
   2   2   6         54.47         56.59         0.94 o
   3   2   6        421.00        402.83         4.09 o
   4   2   6        107.41        106.26         1.44 o
   5   2   6        238.45        240.87         2.98 o
   6   2   6        179.65        179.76         2.53 o
   7   2   6          1.35          1.11         0.38 o
   8   2   6          0.24          0.55         0.45 o
  -5   3   6        155.06        156.82         5.61 o
  -4   3   6          3.83          2.62         0.58 o
  -3   3   6          0.68          0.68         0.29 o
  -2   3   6          1.47          1.95         0.57 o
  -1   3   6        153.64        153.48         2.21 o
   0   3   6        456.03        437.83         4.73 o
   1   3   6        223.34        221.14         2.58 o
   2   3   6          0.04          0.34         0.10 o
   3   3   6         74.07         70.55         0.96 o
   4   3   6        414.97        398.19         4.76 o
   5   3   6          0.10          0.27         0.13 o
   6   3   6          1.75          2.39         0.19 o
   7   3   6         15.86         16.20         1.23 o
   8   3   6          4.40          7.64         0.93 o
  -4   4   6        347.41        339.83        10.40 o
  -3   4   6          0.77          0.90         0.35 o
  -2   4   6         18.07         19.81         2.02 o
  -1   4   6        137.45        137.05         2.11 o
   0   4   6         12.70         12.24         0.42 o
   1   4   6         12.78         13.19         0.43 o
   2   4   6       1075.04       1081.98        10.38 o
   3   4   6         37.39         39.91         1.03 o
   4   4   6         59.85         58.15         1.04 o
   5   4   6          3.28          3.61         0.45 o
   6   4   6         37.89         38.53         1.21 o
   7   4   6        263.97        264.29         5.13 o
   8   4   6          5.87          6.26         1.23 o
  -4   5   6         12.71         15.66         1.75 o
  -3   5   6         66.50         68.93         1.85 o
  -2   5   6         34.91         38.35         1.30 o
  -1   5   6         42.01         39.76         0.89 o
   0   5   6        496.36        497.67         6.25 o
   1   5   6         42.77         46.91         0.89 o
   2   5   6          3.60          2.62         0.28 o
   3   5   6        216.08        211.52         2.78 o
   4   5   6          1.21          1.13         0.24 o
   5   5   6        126.18        133.24         2.49 o
   6   5   6          2.43          3.53         0.51 o
   7   5   6          1.75          1.44         0.40 o
   8   5   6          0.50          1.17         0.70 o
  -3   6   6         47.78         50.37         2.80 o
  -2   6   6         15.15         17.37         1.87 o
  -1   6   6        154.69        157.25         4.36 o
   0   6   6          0.01          0.45         0.26 o
   1   6   6        235.12        241.65         4.34 o
   2   6   6         22.63         20.25         0.90 o
   3   6   6        197.55        179.72         3.01 o
   4   6   6          4.48          3.74         0.32 o
   5   6   6         54.68         55.84         1.72 o
   6   6   6          0.26          0.55         0.31 o
   7   6   6        164.99        173.31         4.46 o
  -1   7   6        182.43        180.35         3.52 o
   0   7   6         26.68         31.11         1.35 o
   1   7   6         11.83          8.96         0.81 o
   2   7   6        203.03        188.53         3.59 o
   3   7   6         95.88         99.94         2.69 o
   4   7   6         31.20         29.80         1.49 o
   5   7   6        124.19        126.88         3.03 o
   6   7   6         30.99         29.29         1.49 o
   7   7   6         13.73         12.50         1.87 o
   0   8   6        119.18        127.60         3.22 o
   1   8   6        134.55        141.03         3.39 o
   2   8   6         27.21         24.78         1.71 o
   3   8   6         10.00          9.51         1.69 o
   4   8   6         56.24         52.82         2.57 o
   5   8   6         32.08         30.03         2.05 o
  -3  -7   7          4.16          2.54         0.50 o
  -2  -7   7          5.87          7.93         1.58 o
  -1  -7   7         21.03         24.66         1.34 o
   0  -7   7         26.16         27.55         2.16 o
   1  -7   7         64.65         67.21         2.86 o
  -4  -6   7          0.74          1.38         0.32 o
  -3  -6   7          2.91          3.96         0.52 o
  -2  -6   7        152.08        162.31         4.15 o
  -1  -6   7          0.51          0.28         0.22 o
   0  -6   7        126.56        124.80         3.53 o
   1  -6   7          0.02         -0.07         0.30 o
   2  -6   7          1.18          0.81         0.45 o
   3  -6   7         15.88         15.04         0.96 o
  -5  -5   7          8.18          8.86         1.29 o
  -4  -5   7        167.95        170.59         4.04 o
  -3  -5   7         75.55         75.87         2.19 o
  -2  -5   7        245.52        244.04         5.67 o
  -1  -5   7          0.01          0.09         0.19 o
   0  -5   7        114.78        113.76         2.51 o
   1  -5   7         17.63         18.87         0.74 o
   2  -5   7         85.26         88.75         2.31 o
   3  -5   7         21.69         23.14         1.15 o
   4  -5   7        294.65        297.64         8.41 o
  -6  -4   7        143.14        146.31         4.09 o
  -5  -4   7         78.33         75.62         2.03 o
  -4  -4   7         14.59         13.24         1.05 o
  -3  -4   7         27.66         29.10         1.29 o
  -2  -4   7        341.44        339.36         9.47 o
  -1  -4   7          0.20          0.23         0.23 o
   0  -4   7         19.28         19.90         0.83 o
   1  -4   7        544.67        533.07        11.03 o
   2  -4   7         69.54         63.71         1.38 o
   3  -4   7         68.49         66.85         1.90 o
   4  -4   7         14.54         14.95         0.88 o
   5  -4   7          9.48          9.68         0.67 o
  -6  -3   7          4.06          4.21         0.58 o
  -5  -3   7        126.94        121.18         3.62 o
  -4  -3   7        311.89        319.49         8.65 o
  -3  -3   7         30.50         32.95         1.29 o
  -2  -3   7         19.12         19.28         1.05 o
  -1  -3   7          2.18          2.34         0.47 o
   0  -3   7        174.68        176.08         3.92 o
   1  -3   7       1611.26       1584.67        31.08 o
   2  -3   7          0.20          0.88         0.29 o
   3  -3   7          0.20          0.44         0.18 o
   4  -3   7         13.95         11.82         0.59 o
   5  -3   7         66.94         63.20         2.97 o
   6  -3   7          0.20          0.27         0.31 o
  -6  -2   7          6.59          7.13         0.82 o
  -5  -2   7         12.60         10.87         0.82 o
  -4  -2   7         41.55         41.25         1.64 o
  -3  -2   7         18.32         18.11         0.93 o
  -2  -2   7        180.17        176.57         5.26 o
  -1  -2   7        103.45         98.51         3.27 o
   0  -2   7         18.59         20.98         0.67 o
   1  -2   7        106.94        109.34         2.19 o
   2  -2   7        255.26        258.47         3.83 o
   3  -2   7         61.90         63.85         1.19 o
   4  -2   7         25.52         24.08         0.67 o
   5  -2   7         38.62         42.69         1.22 o
   6  -2   7         24.80         28.15         1.46 o
  -6  -1   7         46.34         48.15         2.10 o
  -5  -1   7        145.02        137.89         4.44 o
  -4  -1   7         48.72         48.26         1.99 o
  -3  -1   7          2.50          4.91         0.58 o
  -2  -1   7        470.84        438.10        11.92 o
  -1  -1   7          6.02          8.35         0.36 o
   0  -1   7        675.87        661.16        13.67 o
   1  -1   7          3.75          3.61         0.36 o
   2  -1   7         43.61         40.93         0.95 o
   3  -1   7         15.29         15.60         0.49 o
   4  -1   7        137.94        133.14         2.23 o
   5  -1   7          0.70          0.44         0.34 o
   6  -1   7        176.84        175.79         3.79 o
   7  -1   7          1.49          1.39         0.32 o
  -6   0   7         70.34         71.17         2.92 o
  -5   0   7         78.64         75.02         2.92 o
  -4   0   7        237.81        249.38         7.36 o
  -3   0   7         32.44         26.06         1.40 o
  -2   0   7        279.54        261.14         4.54 o
  -1   0   7        155.35        142.16         2.74 o
   0   0   7         24.00         24.38         0.91 o
   1   0   7         42.46         38.88         0.65 o
   2   0   7        324.41        328.91         3.78 o
   3   0   7          6.62          4.80         0.33 o
   4   0   7        552.51        532.73         6.10 o
   5   0   7        252.82        243.17         3.89 o
   6   0   7         13.60         12.79         0.73 o
   7   0   7         57.53         65.59         1.70 o
  -5   1   7          7.91          7.71         1.05 o
  -4   1   7         22.58         23.61         1.52 o
  -3   1   7        188.67        182.70         4.67 o
  -2   1   7          7.65          9.00         0.99 o
  -1   1   7         17.84         13.47         1.34 o
   0   1   7        337.40        335.46         6.55 o
   1   1   7        322.65        318.12         4.11 o
   2   1   7        107.94        109.05         1.44 o
   3   1   7        237.67        231.71         2.95 o
   4   1   7         56.69         61.62         1.11 o
   5   1   7         78.02         79.12         2.29 o
   6   1   7        106.35        105.10         2.28 o
   7   1   7         56.85         56.80         1.44 o
   8   1   7          7.34          7.36         1.40 o
  -5   2   7         64.50         65.79         3.04 o
  -4   2   7         33.94         36.23         1.36 o
  -3   2   7          6.86          5.70         0.62 o
  -2   2   7         20.32         18.72         2.05 o
  -1   2   7        600.33        607.67         9.69 o
   0   2   7         70.13         72.27         1.23 o
   1   2   7        611.44        582.93         6.90 o
   2   2   7         24.80         28.35         0.61 o
   3   2   7          0.41          0.28         0.16 o
   4   2   7        189.57        192.99         2.84 o
   5   2   7        128.18        126.95         1.99 o
   6   2   7         16.42         19.20         0.85 o
   7   2   7         33.10         34.48         1.77 o
   8   2   7          9.59         10.52         1.52 o
  -4   3   7          8.28         10.17         1.40 o
  -3   3   7        261.11        259.11         5.98 o
  -2   3   7         20.14         21.34         1.07 o
  -1   3   7         25.20         25.13         0.66 o
   0   3   7        426.97        423.37         5.43 o
   1   3   7        412.26        413.98         4.76 o
   2   3   7       1166.55       1161.45        11.87 o
   3   3   7         38.38         42.73         0.81 o
   4   3   7         20.30         16.47         0.91 o
   5   3   7         41.85         38.56         0.91 o
   6   3   7          0.09          0.94         0.39 o
   7   3   7          8.38          9.10         0.82 o
   8   3   7         84.93         94.54         4.09 o
  -4   4   7         16.36         16.48         1.75 o
  -3   4   7          8.41          9.11         1.29 o
  -2   4   7        225.48        225.36         4.22 o
  -1   4   7         12.44         13.25         0.79 o
   0   4   7        435.04        419.30         5.28 o
   1   4   7        310.56        312.94         4.10 o
   2   4   7         24.50         24.45         0.75 o
   3   4   7         22.79         22.97         0.74 o
   4   4   7        351.66        355.25         4.80 o
   5   4   7         20.76         22.55         0.70 o
   6   4   7        391.80        391.13         5.73 o
   7   4   7          0.25         -0.23         0.31 o
   8   4   7          9.85          8.07         1.17 o
  -3   5   7         35.85         37.35         1.65 o
  -2   5   7        317.86        320.03         5.76 o
  -1   5   7         70.94         69.96         1.88 o
   0   5   7         16.59         18.62         0.61 o
   1   5   7          0.02          0.14         0.15 o
   2   5   7        494.80        496.39         8.03 o
   3   5   7          0.18          0.49         0.22 o
   4   5   7        190.08        189.81         3.53 o
   5   5   7         73.38         72.86         1.53 o
   6   5   7          3.78          2.10         0.42 o
   7   5   7          0.06         -0.23         0.33 o
  -2   6   7         61.33         58.78         2.92 o
  -1   6   7         48.03         58.15         2.18 o
   0   6   7         89.81         91.17         2.11 o
   1   6   7          1.97          3.62         0.47 o
   2   6   7          6.48          7.57         0.70 o
   3   6   7         66.62         67.88         1.74 o
   4   6   7          5.77          6.36         1.09 o
   5   6   7        122.27        123.84         4.79 o
   6   6   7         19.21         17.77         1.18 o
   7   6   7          2.13          2.17         0.62 o
   0   7   7         16.79         15.69         1.59 o
   1   7   7        156.47        164.22         3.80 o
   2   7   7          0.72          1.46         0.47 o
   3   7   7         50.29         53.78         1.52 o
   4   7   7        145.24        136.91         4.95 o
   5   7   7          0.14          0.27         0.37 o
   6   7   7          0.20          0.82         0.58 o
   2   8   7        148.44        162.54         3.75 o
   3   8   7        100.74         97.95         2.25 o
   4   8   7         82.96         83.67         3.62 o
  -3  -6   8        193.82        203.39         7.25 o
  -2  -6   8         13.50         16.15         1.05 o
  -1  -6   8         19.70         15.84         1.55 o
   0  -6   8        112.66        127.46         3.94 o
   1  -6   8          7.86          9.21         1.75 o
   2  -6   8        100.63        105.41         3.39 o
  -4  -5   8         30.62         30.31         1.24 o
  -3  -5   8         10.55         10.36         0.74 o
  -2  -5   8        212.31        223.57         5.44 o
  -1  -5   8          6.55          7.83         0.93 o
   0  -5   8        210.46        212.09         4.75 o
   1  -5   8          3.94          2.90         0.39 o
   2  -5   8          1.79          2.81         0.60 o
   3  -5   8          3.55          2.44         0.47 o
  -5  -4   8         74.87         73.51         2.10 o
  -4  -4   8        334.58        360.39         9.93 o
  -3  -4   8          0.06          0.00         0.23 o
  -2  -4   8          6.50          6.66         0.82 o
  -1  -4   8         35.84         34.47         1.75 o
   0  -4   8         25.87         28.18         1.06 o
   1  -4   8          0.19          4.79         0.82 o
   2  -4   8         56.22         56.58         1.99 o
   3  -4   8         20.47         21.66         1.02 o
   4  -4   8          2.34          2.34         0.58 o
  -5  -3   8         66.40         65.32         2.34 o
  -4  -3   8          0.28          0.70         0.23 o
  -3  -3   8        217.92        205.09         6.08 o
  -2  -3   8         46.97         46.16         1.99 o
  -1  -3   8         32.45         32.49         1.64 o
   0  -3   8        284.39        273.07         5.90 o
   1  -3   8         92.16         89.48         3.45 o
   2  -3   8        488.24        477.08        10.16 o
   3  -3   8        724.40        714.57        11.52 o
   4  -3   8         40.47         38.66         1.10 o
   5  -3   8         65.12         70.04         1.73 o
  -5  -2   8         76.49         77.59         2.80 o
  -4  -2   8         27.82         27.23         1.40 o
  -3  -2   8        165.00        160.91         4.91 o
  -2  -2   8          2.59          2.34         0.47 o
  -1  -2   8         34.29         34.12         1.64 o
   0  -2   8          0.92          0.37         0.19 o
   1  -2   8         38.35         34.97         1.28 o
   2  -2   8         67.07         70.14         1.85 o
   3  -2   8        777.80        783.17        12.51 o
   4  -2   8         86.87         92.43         1.84 o
   5  -2   8         19.61         20.18         1.34 o
   6  -2   8          6.63          6.16         0.70 o
  -5  -1   8         24.60         20.92         1.29 o
  -4  -1   8         45.26         46.04         1.99 o
  -3  -1   8        444.50        428.75        11.92 o
  -2  -1   8          1.85          1.05         0.35 o
  -1  -1   8         55.50         64.37         1.39 o
   0  -1   8        656.40        637.58        17.41 o
   1  -1   8        111.75        107.10         4.97 o
   2  -1   8        387.82        378.15         5.41 o
   3  -1   8         84.91         85.22         1.95 o
   4  -1   8          3.39          4.96         0.88 o
   5  -1   8         18.93         21.33         0.86 o
   6  -1   8         61.48         55.85         2.16 o
  -5   0   8         87.02         92.79         3.51 o
  -4   0   8         29.67         28.51         1.64 o
  -3   0   8        209.76        191.06         5.96 o
  -2   0   8        258.09        271.90         4.72 o
  -1   0   8         36.56         27.73         1.03 o
   0   0   8        265.27        257.69         5.69 o
   1   0   8         19.26         22.11         0.80 o
   2   0   8          6.90          6.22         0.40 o
   3   0   8          0.00          0.38         0.18 o
   4   0   8         86.01         87.36         1.67 o
   5   0   8         31.07         34.32         1.49 o
   6   0   8        121.78        125.44         2.93 o
   7   0   8         14.46         12.22         0.80 o
  -5   1   8          0.08          0.35         0.47 o
  -4   1   8        159.21        154.49         5.26 o
  -3   1   8          9.34         10.73         0.60 o
  -2   1   8         73.60         79.91         2.19 o
  -1   1   8         34.00         33.60         1.24 o
   0   1   8         27.81         23.70         1.03 o
   1   1   8        145.87        143.80         2.32 o
   2   1   8        110.77        107.18         1.73 o
   3   1   8         28.15         29.57         0.81 o
   4   1   8         19.53         20.74         0.81 o
   5   1   8         49.42         50.39         1.38 o
   6   1   8        110.30        110.38         2.71 o
   7   1   8         57.41         56.44         1.68 o
  -4   2   8         70.59         81.22         3.51 o
  -3   2   8        184.97        184.11         4.38 o
  -2   2   8          2.83          3.23         0.45 o
  -1   2   8        253.45        241.60         5.48 o
   0   2   8         24.83         28.10         0.97 o
   1   2   8         24.37         30.30         1.08 o
   2   2   8         18.60         18.41         0.56 o
   3   2   8        651.27        636.75         7.84 o
   4   2   8         11.47          9.23         1.36 o
   5   2   8         53.53         58.07         1.43 o
   6   2   8         40.14         37.36         1.20 o
   7   2   8          4.47          6.22         1.22 o
  -4   3   8         23.44         22.20         1.75 o
  -3   3   8        108.54        118.73         4.56 o
  -2   3   8         18.37         21.29         1.11 o
  -1   3   8        119.31        120.16         3.26 o
   0   3   8          6.04          6.73         0.51 o
   1   3   8        307.46        307.84         5.42 o
   2   3   8        123.39        117.02         1.89 o
   3   3   8        527.21        536.35         6.72 o
   4   3   8        123.73        119.38         2.46 o
   5   3   8          1.04          0.90         0.28 o
   6   3   8         93.74         89.02         2.06 o
   7   3   8         68.52         71.13         2.67 o
  -3   4   8         38.34         37.63         2.34 o
  -2   4   8         15.20         13.91         1.64 o
  -1   4   8        127.99        124.21         3.00 o
   0   4   8        285.16        278.68         5.07 o
   1   4   8          7.28          7.00         0.43 o
   2   4   8          5.97          5.65         0.45 o
   3   4   8        100.37        104.39         2.23 o
   4   4   8        335.88        342.96         7.31 o
   5   4   8         26.04         27.69         0.97 o
   6   4   8        153.10        151.22         3.02 o
   7   4   8         23.72         22.90         2.10 o
  -2   5   8        159.49        160.81         4.08 o
  -1   5   8         19.21         19.80         1.44 o
   0   5   8        275.75        287.00         5.29 o
   1   5   8         10.43          9.94         0.68 o
   2   5   8        117.52        115.36         2.42 o
   3   5   8         32.77         30.92         1.24 o
   4   5   8        168.79        162.55         3.25 o
   5   5   8          0.08          0.03         0.19 o
   6   5   8         70.51         67.43         3.16 o
   7   5   8          0.82          1.17         0.70 o
  -1   6   8         22.32         24.42         2.10 o
   0   6   8          0.36          1.49         0.64 o
   1   6   8        168.44        165.09         3.25 o
   2   6   8         48.40         51.08         1.69 o
   3   6   8          3.44          4.03         0.58 o
   4   6   8         41.59         42.12         1.32 o
   5   6   8          1.03          0.88         0.28 o
   6   6   8          0.18         -0.47         0.47 o
   1   7   8         22.93         23.14         1.23 o
   2   7   8          0.91          0.93         0.48 o
   3   7   8         71.49         75.75         2.18 o
   4   7   8          4.14          2.73         0.88 o
   5   7   8         88.02         99.68         4.09 o
  -3  -5   9         44.46         45.79         1.73 o
  -2  -5   9          1.28          1.75         0.58 o
  -1  -5   9         12.18         11.80         1.29 o
   0  -5   9          3.91          2.92         0.70 o
   1  -5   9          1.28          0.93         0.47 o
   2  -5   9        146.22        160.18         3.59 o
  -3  -4   9         11.98         14.72         1.05 o
  -2  -4   9         87.52         94.42         3.39 o
  -1  -4   9          0.06          0.12         0.35 o
   0  -4   9        203.37        198.43         6.43 o
   1  -4   9         13.43         14.02         0.90 o
   2  -4   9          4.71          7.83         1.17 o
   3  -4   9         31.00         32.45         1.13 o
  -4  -3   9          5.51          4.67         0.70 o
  -3  -3   9         98.03         96.88         3.39 o
  -2  -3   9        332.68        335.03         9.70 o
  -1  -3   9        210.76        211.51         6.54 o
   0  -3   9         37.94         37.98         1.99 o
   1  -3   9         98.18        102.60         2.81 o
   2  -3   9         87.14         90.00         2.72 o
   3  -3   9         79.31         82.50         2.04 o
   4  -3   9          4.74          3.49         0.46 o
  -4  -2   9        128.09        118.96         3.97 o
  -3  -2   9        173.76        179.96         5.61 o
  -2  -2   9         11.57         11.57         0.93 o
  -1  -2   9        204.55        192.35         6.08 o
   0  -2   9          0.64          0.35         0.29 o
   1  -2   9          0.76          0.67         0.28 o
   2  -2   9        205.44        196.69         4.77 o
   3  -2   9          5.70          5.45         0.51 o
   4  -2   9         52.39         51.80         1.54 o
   5  -2   9        399.16        407.33        16.07 o
  -4  -1   9         12.23         10.87         1.17 o
  -3  -1   9         15.30         11.69         1.05 o
  -2  -1   9         83.86         83.20         3.16 o
  -1  -1   9         84.36         79.35         2.05 o
   0  -1   9          1.71          1.29         0.33 o
   1  -1   9        164.95        177.71         4.29 o
   2  -1   9         30.74         27.48         0.98 o
   3  -1   9          6.83          7.88         0.63 o
   4  -1   9        164.66        158.85         3.26 o
   5  -1   9          0.67          0.88         0.31 o
   6  -1   9          5.09          7.75         0.73 o
  -4   0   9        160.46        155.77         5.26 o
  -3   0   9          2.07          3.62         0.70 o
  -2   0   9         17.09         19.16         1.40 o
  -1   0   9        520.96        480.26         9.94 o
   0   0   9         12.82         16.90         0.91 o
   1   0   9         56.29         50.34         1.73 o
   2   0   9        229.41        230.32         3.51 o
   3   0   9          0.31          0.69         0.23 o
   4   0   9        116.66        113.64         3.20 o
   5   0   9          8.79          8.38         0.74 o
   6   0   9          0.88          1.00         0.39 o
  -4   1   9         25.62         26.76         1.75 o
  -3   1   9          7.30          8.53         1.17 o
  -2   1   9        126.86        121.97         3.05 o
  -1   1   9          4.01          5.22         0.58 o
   0   1   9        184.70        197.72         4.70 o
   1   1   9          2.44          2.48         0.65 o
   2   1   9        231.88        232.03         6.16 o
   3   1   9        133.01        134.64         2.24 o
   4   1   9          6.91          6.70         0.56 o
   5   1   9         29.17         29.06         1.06 o
   6   1   9         22.79         23.93         1.10 o
  -3   2   9         13.44         13.67         1.52 o
  -2   2   9        230.81        239.31         5.53 o
  -1   2   9         62.52         68.38         2.28 o
   0   2   9         59.93         58.12         1.94 o
   1   2   9        447.18        435.89         7.37 o
   2   2   9          4.04          4.41         0.46 o
   3   2   9          0.35          0.98         0.24 o
   4   2   9         56.02         55.68         1.49 o
   5   2   9        125.57        123.54         2.63 o
   6   2   9          3.67          3.78         0.56 o
  -3   3   9        269.65        280.46         9.00 o
  -2   3   9         12.95          9.70         1.29 o
  -1   3   9        370.48        362.57         8.08 o
   0   3   9         19.25         20.52         0.92 o
   1   3   9         30.98         29.98         1.42 o
   2   3   9        179.57        172.01         3.04 o
   3   3   9        103.95        107.74         2.31 o
   4   3   9        229.75        223.92         4.08 o
   5   3   9        382.63        392.89         7.64 o
   6   3   9         16.70         13.49         0.86 o
  -2   4   9         10.03         11.45         1.52 o
  -1   4   9          4.68          3.41         0.62 o
   0   4   9          0.89          1.00         0.36 o
   1   4   9        130.36        129.88         2.84 o
   2   4   9          0.19          0.56         0.46 o
   3   4   9          7.24          6.52         0.70 o
   4   4   9          4.45          4.94         0.62 o
   5   4   9         92.16         93.93         2.46 o
   6   4   9        106.55        104.23         2.64 o
  -1   5   9         55.33         57.79         2.15 o
   0   5   9          7.44          6.20         0.83 o
   1   5   9         12.58         14.19         1.20 o
   2   5   9        365.97        368.60         6.54 o
   3   5   9          0.97          1.60         0.39 o
   4   5   9        131.87        127.58         3.10 o
   5   5   9         22.84         22.01         2.57 o
   6   5   9         18.48         21.07         1.64 o
   1   6   9          1.45          3.74         1.05 o
   2   6   9         78.22         80.32         1.99 o
   3   6   9         34.67         34.52         1.81 o
   4   6   9          0.06          0.34         0.37 o
   5   6   9         14.27         12.80         0.80 o
  -1  -4  10         61.56         59.71         2.69 o
   0  -4  10         42.15         40.78         2.22 o
   1  -4  10          0.01          0.93         0.58 o
   2  -4  10        120.99        121.42         4.79 o
  -2  -3  10         33.36         31.79         1.75 o
  -1  -3  10         44.19         47.44         2.34 o
   0  -3  10        238.38        236.23         5.25 o
   1  -3  10         89.26         84.61         3.51 o
   2  -3  10         35.57         39.73         2.34 o
   3  -3  10          3.70          4.21         0.93 o
  -3  -2  10          3.08          3.51         0.70 o
  -2  -2  10         41.26         38.10         1.99 o
  -1  -2  10         42.03         45.34         2.22 o
   0  -2  10         32.98         33.97         1.34 o
   1  -2  10        148.17        149.54         5.26 o
   2  -2  10        124.41        126.91         4.79 o
   3  -2  10          6.36          7.22         0.73 o
   4  -2  10         35.36         34.59         1.87 o
  -3  -1  10         60.96         61.00         2.69 o
  -2  -1  10         46.90         46.39         2.34 o
  -1  -1  10        144.03        138.59         4.79 o
   0  -1  10          0.60          0.70         0.35 o
   1  -1  10          0.07          0.47         0.33 o
   2  -1  10        126.32        121.79         3.34 o
   3  -1  10          1.36          2.62         0.48 o
   4  -1  10         13.97         12.39         1.29 o
   5  -1  10         13.75         14.72         1.40 o
  -3   0  10        266.78        291.56         9.00 o
  -2   0  10        158.91        150.40         5.26 o
  -1   0  10          9.92          8.21         0.60 o
   0   0  10        182.15        179.62         4.34 o
   1   0  10        244.54        226.12         7.36 o
   2   0  10          0.80          0.87         0.29 o
   3   0  10         45.94         49.29         1.49 o
   4   0  10         96.87         99.33         2.86 o
   5   0  10          7.14          7.94         0.64 o
  -2   1  10         97.38        102.25         4.09 o
  -1   1  10         16.47         19.28         1.52 o
   0   1  10         48.22         46.98         1.74 o
   1   1  10        106.23        103.83         3.01 o
   2   1  10        168.74        169.42         3.39 o
   3   1  10          9.90          9.61         0.89 o
   4   1  10        154.65        151.06         3.85 o
   5   1  10          9.86          8.50         1.03 o
  -2   2  10          2.87          0.93         0.58 o
  -1   2  10          2.11          2.69         0.70 o
   0   2  10        248.64        250.74         5.90 o
   1   2  10          0.60          0.60         0.29 o
   2   2  10         52.49         55.76         1.90 o
   3   2  10         62.52         61.62         1.69 o
   4   2  10          0.67          0.48         0.30 o
   5   2  10         29.88         29.16         1.11 o
  -1   3  10        125.45        129.13         5.02 o
   0   3  10         45.95         55.74         2.92 o
   1   3  10        195.59        197.92         3.95 o
   2   3  10         11.13         10.44         0.78 o
   3   3  10        100.13        100.78         2.92 o
   4   3  10         46.74         45.10         1.35 o
   5   3  10          8.68          8.22         0.73 o
   0   4  10          0.04         -0.23         0.31 o
   1   4  10        120.38        113.69         3.17 o
   2   4  10         16.53         15.55         2.22 o
   3   4  10         70.20         68.65         2.16 o
   4   4  10         37.40         36.11         1.40 o
   5   4  10          0.76          0.70         0.39 o
   1   5  10         46.94         48.61         2.69 o
   2   5  10          2.86          3.51         0.93 o
   3   5  10         28.23         28.02         1.10 o
   4   5  10         55.82         55.62         1.86 o
   0  -2  11        116.65        108.80         4.21 o
   1  -2  11          0.41          1.75         0.58 o
   2  -2  11         26.14         27.46         1.99 o
  -1  -1  11         37.62         34.36         2.10 o
   0  -1  11         17.70         17.53         1.52 o
   1  -1  11        107.52        108.68         4.32 o
   2  -1  11         51.42         50.25         2.69 o
   3  -1  11         75.25         79.33         2.41 o
  -1   0  11        227.59        248.56         8.06 o
   0   0  11        120.96        111.95         4.44 o
   1   0  11        154.54        142.80         5.26 o
   2   0  11         26.92         23.37         1.75 o
   3   0  11        219.86        207.46         4.77 o
   4   0  11         26.65         28.28         1.75 o
  -1   1  11         45.33         48.26         2.69 o
   0   1  11        105.82        105.99         4.32 o
   1   1  11         41.78         44.64         2.45 o
   2   1  11          0.01          0.88         0.47 o
   3   1  11         91.87         93.67         2.71 o
   4   1  11          7.12          5.84         0.93 o
   0   2  11         13.57         20.92         1.75 o
   1   2  11          0.01          0.00         0.35 o
   2   2  11         50.04         54.67         1.98 o
   3   2  11         22.22         22.20         1.64 o
   4   2  11         52.79         52.00         2.57 o
   1   3  11          2.70          4.13         0.70 o
   2   3  11        106.51        111.28         4.03 o
   3   3  11        131.81        129.60         4.67 o
                                                
